# Supplementary material for: Phytochrome-interacting factors directly suppress MIR156 expression to enhance shade-avoidance syndrome in Arabidopsis
Source: Nat Commun. 2017 Aug 24;8:348. doi: 10.1038/s41467-017-00404-y (PMC5570905; doi:10.1038/s41467-017-00404-y)
Supplement: Supplementary file 2 — Supplementary Data 1 [file 41467_2017_404_MOESM2_ESM.xlsx]

## Sheet: rosette-leaf number
rosette-leaf number
	Df	SS	MS	F value	Pr(>F)				Df	SS	MS	F value	Pr(>F)				Df	SS	MS	F value	Pr(>F)
TREATMENT	1	670.8	670.8	457.88	<2e-16	***		TREATMENT	1	767	766.9	273.36	<2e-16	***		TREATMENT	1	1176	1176.1	638.83	<2e-16	***
GENOTYPE	5	2928.3	585.7	399.79	<2e-16	***		GENOTYPE	2	3811	1905.3	679.14	<2e-16	***		GENOTYPE	8	14149	1768.6	960.66	<2e-16	***
TREATMENT:GENOTYPE	5	336.1	67.2	45.89	<2e-16	***		TREATMENT:GENOTYPE	2	303	151.7	54.07	<2e-16	***		TREATMENT:GENOTYPE	8	756	94.5	51.36	<2e-16	***
Residuals	420	615.3	1.5					Residuals	210	589	2.8					Residuals	630	1160	1.8
Signif. codes: 0 ‘***’ 0.001 ‘**’ 0.01 ‘*’ 0.05 ‘.’ 0.1 ‘ ’ 1								Signif. codes: 0 ‘***’ 0.001 ‘**’ 0.01 ‘*’ 0.05 ‘.’ 0.1 ‘ ’ 1								Signif. codes: 0 ‘***’ 0.001 ‘**’ 0.01 ‘*’ 0.05 ‘.’ 0.1 ‘ ’ 1
Tukey multiple comparisons of means								Tukey multiple comparisons of means								Tukey multiple comparisons of means
95% family-wise confidence level								95% family-wise confidence level								95% family-wise confidence level
TREATMENT								TREATMENT								TREATMENT
	diff	lwr	upr	p					diff	lwr	upr	p					diff	lwr	upr	p
WL-EOD-FR	2.49213	2.2632	2.72106	0				WL-EOD-FR	3.76852	3.31919	4.21784	0				WL-EOD-FR	2.69444	2.4851	2.90379	0
GENOTYPE								GENOTYPE								GENOTYPE
	diff	lwr	upr	p					diff	lwr	upr	p					diff	lwr	upr	p
PIF1.OE-Col.0	-0.918056	-1.49557	-0.340539	0.0001018				MIR156.OE-Col.0	6.01389	5.35495	6.67282	0				PIF5.OE-Col.0	-6.26389	-6.96778	-5.56	0
PIF3.OE-Col.0	-2.4125	-2.99002	-1.83498	0				MIM156-Col.0	-4.22222	-4.88116	-3.56329	0				pifq-Col.0	1.55556	0.851665	2.25945	0
PIF4.OE-Col.0	-4.22778	-4.80529	-3.65026	0				MIM156-MIR156.OE	-10.2361	-10.895	-9.57718	0				MIR156.OE-Col.0	6.73611	6.03222	7.44	0
PIF5.OE-Col.0	-6.04722	-6.62474	-5.46971	0												MIM156-Col.0	-4.69444	-5.39833	-3.99055	0
pifq-Col.0	1.74028	1.16276	2.31779	0				`TREATMENT:GENOTYPE`								PIF5OE.MIR156OE-Col.0	1.79167	1.08778	2.49556	0
PIF3.OE-PIF1.OE	-1.49444	-2.07196	-0.916928	0					diff	lwr	upr	p				PIF5OE.MIM156-Col.0	-4.69444	-5.39833	-3.99055	0
PIF4.OE-PIF1.OE	-3.30972	-3.88724	-2.73221	0				WL:Col.0-EOD-FR:Col.0	5.05556	3.92006	6.19105	0				pifq.MIR156OE-Col.0	6.65278	5.94889	7.35667	0
PIF5.OE-PIF1.OE	-5.12917	-5.70668	-4.55165	0				EOD-FR:MIR156.OE-EOD-FR:Col.0	5.63889	4.50339	6.77438	0				pifq.MIM156-Col.0	-4.375	-5.07889	-3.67111	0
pifq-PIF1.OE	2.65833	2.08082	3.23585	0				WL:MIR156.OE-EOD-FR:Col.0	11.4444	10.3089	12.5799	0				pifq-PIF5.OE	7.81944	7.11555	8.52333	0
PIF4.OE-PIF3.OE	-1.81528	-2.39279	-1.23776	0				EOD-FR:MIM156-EOD-FR:Col.0	-1.91667	-3.05216	-0.781172	3.44e-05				MIR156.OE-PIF5.OE	13	12.2961	13.7039	0
PIF5.OE-PIF3.OE	-3.63472	-4.21224	-3.05721	0				WL:MIM156-EOD-FR:Col.0	-1.47222	-2.60772	-0.336727	0.0033342				MIM156-PIF5.OE	1.56944	0.865554	2.27333	0
pifq-PIF3.OE	4.15278	3.57526	4.73029	0				EOD-FR:MIR156.OE-WL:Col.0	0.583333	-0.552161	1.71883	0.678949				PIF5OE.MIR156OE-PIF5.OE	8.05556	7.35167	8.75945	0
PIF5.OE-PIF4.OE	-1.81944	-2.39696	-1.24193	0				WL:MIR156.OE-WL:Col.0	6.38889	5.25339	7.52438	0				PIF5OE.MIM156-PIF5.OE	1.56944	0.865554	2.27333	0
pifq-PIF4.OE	5.96806	5.39054	6.54557	0				EOD-FR:MIM156-WL:Col.0	-6.97222	-8.10772	-5.83673	0				pifq.MIR156OE-PIF5.OE	12.9167	12.2128	13.6206	0
pifq-PIF5.OE	7.7875	7.20998	8.36502	0				WL:MIM156-WL:Col.0	-6.52778	-7.66327	-5.39228	0				pifq.MIM156-PIF5.OE	1.88889	1.185	2.59278	0
								WL:MIR156.OE-EOD-FR:MIR156.OE	5.80556	4.67006	6.94105	0				MIR156.OE-pifq	5.18056	4.47667	5.88445	0
`TREATMENT:GENOTYPE`								EOD-FR:MIM156-EOD-FR:MIR156.OE	-7.55556	-8.69105	-6.42006	0				MIM156-pifq	-6.25	-6.95389	-5.54611	0
	diff	lwr	upr	p				WL:MIM156-EOD-FR:MIR156.OE	-7.11111	-8.24661	-5.97562	0				PIF5OE.MIR156OE-pifq	0.236111	-0.467779	0.940002	0.981361
WL:Col.0-EOD-FR:Col.0	4.94444	4.00683	5.88205	0				EOD-FR:MIM156-WL:MIR156.OE	-13.3611	-14.4966	-12.2256	0				PIF5OE.MIM156-pifq	-6.25	-6.95389	-5.54611	0
EOD-FR:PIF1.OE-EOD-FR:Col.0	-0.280556	-1.21817	0.657054	0.99798				WL:MIM156-WL:MIR156.OE	-12.9167	-14.0522	-11.7812	0				pifq.MIR156OE-pifq	5.09722	4.39333	5.80111	0
WL:PIF1.OE-EOD-FR:Col.0	3.38889	2.45128	4.3265	0				WL:MIM156-EOD-FR:MIM156	0.444444	-0.69105	1.57994	0.870229				pifq.MIM156-pifq	-5.93056	-6.63445	-5.22667	0
EOD-FR:PIF3.OE-EOD-FR:Col.0	-0.852778	-1.79039	0.084832	0.115358												MIM156-MIR156.OE	-11.4306	-12.1344	-10.7267	0
WL:PIF3.OE-EOD-FR:Col.0	0.972222	0.0346125	1.90983	0.0343483												PIF5OE.MIR156OE-MIR156.OE	-4.94444	-5.64833	-4.24055	0
EOD-FR:PIF4.OE-EOD-FR:Col.0	-1.98333	-2.92094	-1.04572	0												PIF5OE.MIM156-MIR156.OE	-11.4306	-12.1344	-10.7267	0
WL:PIF4.OE-EOD-FR:Col.0	-1.52778	-2.46539	-0.590168	9.1e-06												pifq.MIR156OE-MIR156.OE	-0.0833333	-0.787224	0.620557	0.999991
EOD-FR:PIF5.OE-EOD-FR:Col.0	-3.70556	-4.64317	-2.76795	0												pifq.MIM156-MIR156.OE	-11.1111	-11.815	-10.4072	0
WL:PIF5.OE-EOD-FR:Col.0	-3.44444	-4.38205	-2.50683	0												PIF5OE.MIR156OE-MIM156	6.48611	5.78222	7.19	0
EOD-FR:pifq-EOD-FR:Col.0	2.31389	1.37628	3.2515	0												PIF5OE.MIM156-MIM156	-1.77636e-14	-0.70389	0.70389	1
WL:pifq-EOD-FR:Col.0	6.11111	5.1735	7.04872	0												pifq.MIR156OE-MIM156	11.3472	10.6433	12.0511	0
EOD-FR:PIF1.OE-WL:Col.0	-5.225	-6.16261	-4.28739	0												pifq.MIM156-MIM156	0.319444	-0.384446	1.02333	0.892941
WL:PIF1.OE-WL:Col.0	-1.55556	-2.49317	-0.617946	5.5e-06												PIF5OE.MIM156-PIF5OE.MIR156OE	-6.48611	-7.19	-5.78222	0
EOD-FR:PIF3.OE-WL:Col.0	-5.79722	-6.73483	-4.85961	0												pifq.MIR156OE-PIF5OE.MIR156OE	4.86111	4.15722	5.565	0
WL:PIF3.OE-WL:Col.0	-3.97222	-4.90983	-3.03461	0												pifq.MIM156-PIF5OE.MIR156OE	-6.16667	-6.87056	-5.46278	0
EOD-FR:PIF4.OE-WL:Col.0	-6.92778	-7.86539	-5.99017	0												pifq.MIR156OE-PIF5OE.MIM156	11.3472	10.6433	12.0511	0
WL:PIF4.OE-WL:Col.0	-6.47222	-7.40983	-5.53461	0												pifq.MIM156-PIF5OE.MIM156	0.319444	-0.384446	1.02333	0.892941
EOD-FR:PIF5.OE-WL:Col.0	-8.65	-9.58761	-7.71239	0												pifq.MIM156-pifq.MIR156OE	-11.0278	-11.7317	-10.3239	0
WL:PIF5.OE-WL:Col.0	-8.38889	-9.3265	-7.45128	0
EOD-FR:pifq-WL:Col.0	-2.63056	-3.56817	-1.69295	0												`TREATMENT:GENOTYPE`
WL:pifq-WL:Col.0	1.16667	0.229057	2.10428	0.0029912													diff	lwr	upr	p
WL:PIF1.OE-EOD-FR:PIF1.OE	3.66944	2.73183	4.60705	0												WL:Col.0-EOD-FR:Col.0	4.55556	3.43512	5.67599	0
EOD-FR:PIF3.OE-EOD-FR:PIF1.OE	-0.572222	-1.50983	0.365388	0.689314												EOD-FR:PIF5.OE-EOD-FR:Col.0	-4.11111	-5.23154	-2.99068	0
WL:PIF3.OE-EOD-FR:PIF1.OE	1.25278	0.315168	2.19039	0.0008625												WL:PIF5.OE-EOD-FR:Col.0	-3.86111	-4.98154	-2.74068	0
EOD-FR:PIF4.OE-EOD-FR:PIF1.OE	-1.70278	-2.64039	-0.765168	3e-07												EOD-FR:pifq-EOD-FR:Col.0	1.69444	0.57401	2.81488	2.4e-05
WL:PIF4.OE-EOD-FR:PIF1.OE	-1.24722	-2.18483	-0.309612	0.0009371												WL:pifq-EOD-FR:Col.0	5.97222	4.85179	7.09266	0
EOD-FR:PIF5.OE-EOD-FR:PIF1.OE	-3.425	-4.36261	-2.48739	0												EOD-FR:MIR156.OE-EOD-FR:Col.0	7.33333	6.2129	8.45377	0
WL:PIF5.OE-EOD-FR:PIF1.OE	-3.16389	-4.1015	-2.22628	0												WL:MIR156.OE-EOD-FR:Col.0	10.6944	9.57401	11.8149	0
EOD-FR:pifq-EOD-FR:PIF1.OE	2.59444	1.65683	3.53205	0												EOD-FR:MIM156-EOD-FR:Col.0	-2.77778	-3.89821	-1.65734	0
WL:pifq-EOD-FR:PIF1.OE	6.39167	5.45406	7.32928	0												WL:MIM156-EOD-FR:Col.0	-2.05556	-3.17599	-0.935122	0
EOD-FR:PIF3.OE-WL:PIF1.OE	-4.24167	-5.17928	-3.30406	0												EOD-FR:PIF5OE.MIR156OE-EOD-FR:Col.0	1.91667	0.796233	3.0371	5e-07
WL:PIF3.OE-WL:PIF1.OE	-2.41667	-3.35428	-1.47906	0												WL:PIF5OE.MIR156OE-EOD-FR:Col.0	6.22222	5.10179	7.34266	0
EOD-FR:PIF4.OE-WL:PIF1.OE	-5.37222	-6.30983	-4.43461	0												EOD-FR:PIF5OE.MIM156-EOD-FR:Col.0	-2.58333	-3.70377	-1.4629	0
WL:PIF4.OE-WL:PIF1.OE	-4.91667	-5.85428	-3.97906	0												WL:PIF5OE.MIM156-EOD-FR:Col.0	-2.25	-3.37043	-1.12957	0
EOD-FR:PIF5.OE-WL:PIF1.OE	-7.09444	-8.03205	-6.15683	0												EOD-FR:pifq.MIR156OE-EOD-FR:Col.0	5.86111	4.74068	6.98155	0
WL:PIF5.OE-WL:PIF1.OE	-6.83333	-7.77094	-5.89572	0												WL:pifq.MIR156OE-EOD-FR:Col.0	12	10.8796	13.1204	0
EOD-FR:pifq-WL:PIF1.OE	-1.075	-2.01261	-0.13739	0.0101078												EOD-FR:pifq.MIM156-EOD-FR:Col.0	-2.25	-3.37043	-1.12957	0
WL:pifq-WL:PIF1.OE	2.72222	1.78461	3.65983	0												WL:pifq.MIM156-EOD-FR:Col.0	-1.94444	-3.06488	-0.824011	3e-07
WL:PIF3.OE-EOD-FR:PIF3.OE	1.825	0.88739	2.76261	0												EOD-FR:PIF5.OE-WL:Col.0	-8.66667	-9.7871	-7.54623	0
EOD-FR:PIF4.OE-EOD-FR:PIF3.OE	-1.13056	-2.06817	-0.192946	0.0048983												WL:PIF5.OE-WL:Col.0	-8.41667	-9.5371	-7.29623	0
WL:PIF4.OE-EOD-FR:PIF3.OE	-0.675	-1.61261	0.26261	0.431625												EOD-FR:pifq-WL:Col.0	-2.86111	-3.98155	-1.74068	0
EOD-FR:PIF5.OE-EOD-FR:PIF3.OE	-2.85278	-3.79039	-1.91517	0												WL:pifq-WL:Col.0	1.41667	0.296233	2.5371	0.0015132
WL:PIF5.OE-EOD-FR:PIF3.OE	-2.59167	-3.52928	-1.65406	0												EOD-FR:MIR156.OE-WL:Col.0	2.77778	1.65734	3.89821	0
EOD-FR:pifq-EOD-FR:PIF3.OE	3.16667	2.22906	4.10428	0												WL:MIR156.OE-WL:Col.0	6.13889	5.01846	7.25932	0
WL:pifq-EOD-FR:PIF3.OE	6.96389	6.02628	7.9015	0												EOD-FR:MIM156-WL:Col.0	-7.33333	-8.45377	-6.2129	0
EOD-FR:PIF4.OE-WL:PIF3.OE	-2.95556	-3.89317	-2.01795	0												WL:MIM156-WL:Col.0	-6.61111	-7.73154	-5.49068	0
WL:PIF4.OE-WL:PIF3.OE	-2.5	-3.43761	-1.56239	0												EOD-FR:PIF5OE.MIR156OE-WL:Col.0	-2.63889	-3.75932	-1.51845	0
EOD-FR:PIF5.OE-WL:PIF3.OE	-4.67778	-5.61539	-3.74017	0												WL:PIF5OE.MIR156OE-WL:Col.0	1.66667	0.546233	2.7871	3.76e-05
WL:PIF5.OE-WL:PIF3.OE	-4.41667	-5.35428	-3.47906	0												EOD-FR:PIF5OE.MIM156-WL:Col.0	-7.13889	-8.25932	-6.01845	0
EOD-FR:pifq-WL:PIF3.OE	1.34167	0.404057	2.27928	0.0002174												WL:PIF5OE.MIM156-WL:Col.0	-6.80556	-7.92599	-5.68512	0
WL:pifq-WL:PIF3.OE	5.13889	4.20128	6.0765	0												EOD-FR:pifq.MIR156OE-WL:Col.0	1.30556	0.185122	2.42599	0.006356
WL:PIF4.OE-EOD-FR:PIF4.OE	0.455556	-0.482054	1.39317	0.909615												WL:pifq.MIR156OE-WL:Col.0	7.44444	6.32401	8.56488	0
EOD-FR:PIF5.OE-EOD-FR:PIF4.OE	-1.72222	-2.65983	-0.784612	2e-07												EOD-FR:pifq.MIM156-WL:Col.0	-6.80556	-7.92599	-5.68512	0
WL:PIF5.OE-EOD-FR:PIF4.OE	-1.46111	-2.39872	-0.523501	2.96e-05												WL:pifq.MIM156-WL:Col.0	-6.5	-7.62043	-5.37957	0
EOD-FR:pifq-EOD-FR:PIF4.OE	4.29722	3.35961	5.23483	0												WL:PIF5.OE-EOD-FR:PIF5.OE	0.25	-0.870434	1.37043	0.999998
WL:pifq-EOD-FR:PIF4.OE	8.09444	7.15683	9.03205	0												EOD-FR:pifq-EOD-FR:PIF5.OE	5.80556	4.68512	6.92599	0
EOD-FR:PIF5.OE-WL:PIF4.OE	-2.17778	-3.11539	-1.24017	0												WL:pifq-EOD-FR:PIF5.OE	10.0833	8.9629	11.2038	0
WL:PIF5.OE-WL:PIF4.OE	-1.91667	-2.85428	-0.979057	0												EOD-FR:MIR156.OE-EOD-FR:PIF5.OE	11.4444	10.324	12.5649	0
EOD-FR:pifq-WL:PIF4.OE	3.84167	2.90406	4.77928	0												WL:MIR156.OE-EOD-FR:PIF5.OE	14.8056	13.6851	15.926	0
WL:pifq-WL:PIF4.OE	7.63889	6.70128	8.5765	0												EOD-FR:MIM156-EOD-FR:PIF5.OE	1.33333	0.212899	2.45377	0.0044978
WL:PIF5.OE-EOD-FR:PIF5.OE	0.261111	-0.676499	1.19872	0.998953												WL:MIM156-EOD-FR:PIF5.OE	2.05556	0.935122	3.17599	0
EOD-FR:pifq-EOD-FR:PIF5.OE	6.01944	5.08183	6.95705	0												EOD-FR:PIF5OE.MIR156OE-EOD-FR:PIF5.OE	6.02778	4.90734	7.14821	0
WL:pifq-EOD-FR:PIF5.OE	9.81667	8.87906	10.7543	0												WL:PIF5OE.MIR156OE-EOD-FR:PIF5.OE	10.3333	9.2129	11.4538	0
EOD-FR:pifq-WL:PIF5.OE	5.75833	4.82072	6.69594	0												EOD-FR:PIF5OE.MIM156-EOD-FR:PIF5.OE	1.52778	0.407344	2.64821	0.0003158
WL:pifq-WL:PIF5.OE	9.55556	8.61795	10.4932	0												WL:PIF5OE.MIM156-EOD-FR:PIF5.OE	1.86111	0.740677	2.98155	1.4e-06
WL:pifq-EOD-FR:pifq	3.79722	2.85961	4.73483	0												EOD-FR:pifq.MIR156OE-EOD-FR:PIF5.OE	9.97222	8.85179	11.0927	0
																WL:pifq.MIR156OE-EOD-FR:PIF5.OE	16.1111	14.9907	17.2315	0
																EOD-FR:pifq.MIM156-EOD-FR:PIF5.OE	1.86111	0.740677	2.98155	1.4e-06
																WL:pifq.MIM156-EOD-FR:PIF5.OE	2.16667	1.04623	3.2871	0
																EOD-FR:pifq-WL:PIF5.OE	5.55556	4.43512	6.67599	0
																WL:pifq-WL:PIF5.OE	9.83333	8.7129	10.9538	0
																EOD-FR:MIR156.OE-WL:PIF5.OE	11.1944	10.074	12.3149	0
																WL:MIR156.OE-WL:PIF5.OE	14.5556	13.4351	15.676	0
																EOD-FR:MIM156-WL:PIF5.OE	1.08333	-0.0371006	2.20377	0.0715377
																WL:MIM156-WL:PIF5.OE	1.80556	0.685122	2.92599	3.7e-06
																EOD-FR:PIF5OE.MIR156OE-WL:PIF5.OE	5.77778	4.65734	6.89821	0
																WL:PIF5OE.MIR156OE-WL:PIF5.OE	10.0833	8.9629	11.2038	0
																EOD-FR:PIF5OE.MIM156-WL:PIF5.OE	1.27778	0.157344	2.39821	0.0089015
																WL:PIF5OE.MIM156-WL:PIF5.OE	1.61111	0.490677	2.73155	9e-05
																EOD-FR:pifq.MIR156OE-WL:PIF5.OE	9.72222	8.60179	10.8427	0
																WL:pifq.MIR156OE-WL:PIF5.OE	15.8611	14.7407	16.9815	0
																EOD-FR:pifq.MIM156-WL:PIF5.OE	1.61111	0.490677	2.73155	9e-05
																WL:pifq.MIM156-WL:PIF5.OE	1.91667	0.796233	3.0371	5e-07
																WL:pifq-EOD-FR:pifq	4.27778	3.15734	5.39821	0
																EOD-FR:MIR156.OE-EOD-FR:pifq	5.63889	4.51846	6.75932	0
																WL:MIR156.OE-EOD-FR:pifq	9	7.87957	10.1204	0
																EOD-FR:MIM156-EOD-FR:pifq	-4.47222	-5.59266	-3.35179	0
																WL:MIM156-EOD-FR:pifq	-3.75	-4.87043	-2.62957	0
																EOD-FR:PIF5OE.MIR156OE-EOD-FR:pifq	0.222222	-0.898212	1.34266	1
																WL:PIF5OE.MIR156OE-EOD-FR:pifq	4.52778	3.40734	5.64821	0
																EOD-FR:PIF5OE.MIM156-EOD-FR:pifq	-4.27778	-5.39821	-3.15734	0
																WL:PIF5OE.MIM156-EOD-FR:pifq	-3.94444	-5.06488	-2.82401	0
																EOD-FR:pifq.MIR156OE-EOD-FR:pifq	4.16667	3.04623	5.2871	0
																WL:pifq.MIR156OE-EOD-FR:pifq	10.3056	9.18512	11.426	0
																EOD-FR:pifq.MIM156-EOD-FR:pifq	-3.94444	-5.06488	-2.82401	0
																WL:pifq.MIM156-EOD-FR:pifq	-3.63889	-4.75932	-2.51845	0
																EOD-FR:MIR156.OE-WL:pifq	1.36111	0.240677	2.48155	0.003155
																WL:MIR156.OE-WL:pifq	4.72222	3.60179	5.84266	0
																EOD-FR:MIM156-WL:pifq	-8.75	-9.87043	-7.62957	0
																WL:MIM156-WL:pifq	-8.02778	-9.14821	-6.90734	0
																EOD-FR:PIF5OE.MIR156OE-WL:pifq	-4.05556	-5.17599	-2.93512	0
																WL:PIF5OE.MIR156OE-WL:pifq	0.25	-0.870434	1.37043	0.999998
																EOD-FR:PIF5OE.MIM156-WL:pifq	-8.55556	-9.67599	-7.43512	0
																WL:PIF5OE.MIM156-WL:pifq	-8.22222	-9.34266	-7.10179	0
																EOD-FR:pifq.MIR156OE-WL:pifq	-0.111111	-1.23154	1.00932	1
																WL:pifq.MIR156OE-WL:pifq	6.02778	4.90734	7.14821	0
																EOD-FR:pifq.MIM156-WL:pifq	-8.22222	-9.34266	-7.10179	0
																WL:pifq.MIM156-WL:pifq	-7.91667	-9.0371	-6.79623	0
																WL:MIR156.OE-EOD-FR:MIR156.OE	3.36111	2.24068	4.48155	0
																EOD-FR:MIM156-EOD-FR:MIR156.OE	-10.1111	-11.2315	-8.99068	0
																WL:MIM156-EOD-FR:MIR156.OE	-9.38889	-10.5093	-8.26845	0
																EOD-FR:PIF5OE.MIR156OE-EOD-FR:MIR156.OE	-5.41667	-6.5371	-4.29623	0
																WL:PIF5OE.MIR156OE-EOD-FR:MIR156.OE	-1.11111	-2.23155	0.00932282	0.054811
																EOD-FR:PIF5OE.MIM156-EOD-FR:MIR156.OE	-9.91667	-11.0371	-8.79623	0
																WL:PIF5OE.MIM156-EOD-FR:MIR156.OE	-9.58333	-10.7038	-8.4629	0
																EOD-FR:pifq.MIR156OE-EOD-FR:MIR156.OE	-1.47222	-2.59266	-0.351788	0.0007023
																WL:pifq.MIR156OE-EOD-FR:MIR156.OE	4.66667	3.54623	5.7871	0
																EOD-FR:pifq.MIM156-EOD-FR:MIR156.OE	-9.58333	-10.7038	-8.4629	0
																WL:pifq.MIM156-EOD-FR:MIR156.OE	-9.27778	-10.3982	-8.15734	0
																EOD-FR:MIM156-WL:MIR156.OE	-13.4722	-14.5927	-12.3518	0
																WL:MIM156-WL:MIR156.OE	-12.75	-13.8704	-11.6296	0
																EOD-FR:PIF5OE.MIR156OE-WL:MIR156.OE	-8.77778	-9.89821	-7.65734	0
																WL:PIF5OE.MIR156OE-WL:MIR156.OE	-4.47222	-5.59266	-3.35179	0
																EOD-FR:PIF5OE.MIM156-WL:MIR156.OE	-13.2778	-14.3982	-12.1573	0
																WL:PIF5OE.MIM156-WL:MIR156.OE	-12.9444	-14.0649	-11.824	0
																EOD-FR:pifq.MIR156OE-WL:MIR156.OE	-4.83333	-5.95377	-3.7129	0
																WL:pifq.MIR156OE-WL:MIR156.OE	1.30556	0.185122	2.42599	0.006356
																EOD-FR:pifq.MIM156-WL:MIR156.OE	-12.9444	-14.0649	-11.824	0
																WL:pifq.MIM156-WL:MIR156.OE	-12.6389	-13.7593	-11.5185	0
																WL:MIM156-EOD-FR:MIM156	0.722222	-0.398212	1.84266	0.713115
																EOD-FR:PIF5OE.MIR156OE-EOD-FR:MIM156	4.69444	3.57401	5.81488	0
																WL:PIF5OE.MIR156OE-EOD-FR:MIM156	9	7.87957	10.1204	0
																EOD-FR:PIF5OE.MIM156-EOD-FR:MIM156	0.194444	-0.92599	1.31488	1
																WL:PIF5OE.MIM156-EOD-FR:MIM156	0.527778	-0.592656	1.64821	0.974574
																EOD-FR:pifq.MIR156OE-EOD-FR:MIM156	8.63889	7.51846	9.75932	0
																WL:pifq.MIR156OE-EOD-FR:MIM156	14.7778	13.6573	15.8982	0
																EOD-FR:pifq.MIM156-EOD-FR:MIM156	0.527778	-0.592656	1.64821	0.974574
																WL:pifq.MIM156-EOD-FR:MIM156	0.833333	-0.287101	1.95377	0.450885
																EOD-FR:PIF5OE.MIR156OE-WL:MIM156	3.97222	2.85179	5.09266	0
																WL:PIF5OE.MIR156OE-WL:MIM156	8.27778	7.15734	9.39821	0
																EOD-FR:PIF5OE.MIM156-WL:MIM156	-0.527778	-1.64821	0.592656	0.974574
																WL:PIF5OE.MIM156-WL:MIM156	-0.194444	-1.31488	0.925989	1
																EOD-FR:pifq.MIR156OE-WL:MIM156	7.91667	6.79623	9.0371	0
																WL:pifq.MIR156OE-WL:MIM156	14.0556	12.9351	15.176	0
																EOD-FR:pifq.MIM156-WL:MIM156	-0.194444	-1.31488	0.925989	1
																WL:pifq.MIM156-WL:MIM156	0.111111	-1.00932	1.23155	1
																WL:PIF5OE.MIR156OE-EOD-FR:PIF5OE.MIR156OE	4.30556	3.18512	5.42599	0
																EOD-FR:PIF5OE.MIM156-EOD-FR:PIF5OE.MIR156OE	-4.5	-5.62043	-3.37957	0
																WL:PIF5OE.MIM156-EOD-FR:PIF5OE.MIR156OE	-4.16667	-5.2871	-3.04623	0
																EOD-FR:pifq.MIR156OE-EOD-FR:PIF5OE.MIR156OE	3.94444	2.82401	5.06488	0
																WL:pifq.MIR156OE-EOD-FR:PIF5OE.MIR156OE	10.0833	8.9629	11.2038	0
																EOD-FR:pifq.MIM156-EOD-FR:PIF5OE.MIR156OE	-4.16667	-5.2871	-3.04623	0
																WL:pifq.MIM156-EOD-FR:PIF5OE.MIR156OE	-3.86111	-4.98154	-2.74068	0
																EOD-FR:PIF5OE.MIM156-WL:PIF5OE.MIR156OE	-8.80556	-9.92599	-7.68512	0
																WL:PIF5OE.MIM156-WL:PIF5OE.MIR156OE	-8.47222	-9.59266	-7.35179	0
																EOD-FR:pifq.MIR156OE-WL:PIF5OE.MIR156OE	-0.361111	-1.48154	0.759323	0.999694
																WL:pifq.MIR156OE-WL:PIF5OE.MIR156OE	5.77778	4.65734	6.89821	0
																EOD-FR:pifq.MIM156-WL:PIF5OE.MIR156OE	-8.47222	-9.59266	-7.35179	0
																WL:pifq.MIM156-WL:PIF5OE.MIR156OE	-8.16667	-9.2871	-7.04623	0
																WL:PIF5OE.MIM156-EOD-FR:PIF5OE.MIM156	0.333333	-0.787101	1.45377	0.999896
																EOD-FR:pifq.MIR156OE-EOD-FR:PIF5OE.MIM156	8.44444	7.32401	9.56488	0
																WL:pifq.MIR156OE-EOD-FR:PIF5OE.MIM156	14.5833	13.4629	15.7038	0
																EOD-FR:pifq.MIM156-EOD-FR:PIF5OE.MIM156	0.333333	-0.787101	1.45377	0.999896
																WL:pifq.MIM156-EOD-FR:PIF5OE.MIM156	0.638889	-0.481545	1.75932	0.869634
																EOD-FR:pifq.MIR156OE-WL:PIF5OE.MIM156	8.11111	6.99068	9.23155	0
																WL:pifq.MIR156OE-WL:PIF5OE.MIM156	14.25	13.1296	15.3704	0
																EOD-FR:pifq.MIM156-WL:PIF5OE.MIM156	2.39808e-14	-1.12043	1.12043	1
																WL:pifq.MIM156-WL:PIF5OE.MIM156	0.305556	-0.814878	1.42599	0.999969
																WL:pifq.MIR156OE-EOD-FR:pifq.MIR156OE	6.13889	5.01846	7.25932	0
																EOD-FR:pifq.MIM156-EOD-FR:pifq.MIR156OE	-8.11111	-9.23155	-6.99068	0
																WL:pifq.MIM156-EOD-FR:pifq.MIR156OE	-7.80556	-8.92599	-6.68512	0
																EOD-FR:pifq.MIM156-WL:pifq.MIR156OE	-14.25	-15.3704	-13.1296	0
																WL:pifq.MIM156-WL:pifq.MIR156OE	-13.9444	-15.0649	-12.824	0
																WL:pifq.MIM156-EOD-FR:pifq.MIM156	0.305556	-0.814878	1.42599	0.999969

## Sheet: leaf area
leaf area
	Df	SS	MS	F value	Pr(>F)				Df	SS	MS	F value	Pr(>F)				Df	SS	MS	F value	Pr(>F)
TREATMENT	1	0.0551	0.05515	70.73	6.46e-16	***		TREATMENT	1	0.275	0.2749	43.171	3.89e-10	***		TREATMENT	1	0.559	0.5585	77.374	<2e-16	***
GENOTYPE	5	0.367	0.0734	94.15	<2e-16	***		GENOTYPE	2	3.512	1.7561	275.754	2e-16	***		GENOTYPE	8	14.568	1.821	252.283	<2e-16	***
TREATMENT:GENOTYPE	5	0.0904	0.01808	23.19	<2e-16	***		TREATMENT:GENOTYPE	2	0.066	0.0332	5.215	0.00616	**		TREATMENT:GENOTYPE	8	0.133	0.0167	2.308	0.0192	*
Residuals	420	0.3275	0.00078					Residuals	210	1.337	0.0064					Residuals	630	4.548	0.0072
Signif. codes: 0 ‘***’ 0.001 ‘**’ 0.01 ‘*’ 0.05 ‘.’ 0.1 ‘ ’ 1								Signif. codes: 0 ‘***’ 0.001 ‘**’ 0.01 ‘*’ 0.05 ‘.’ 0.1 ‘ ’ 1								Signif. codes: 0 ‘***’ 0.001 ‘**’ 0.01 ‘*’ 0.05 ‘.’ 0.1 ‘ ’ 1
Tukey multiple comparisons of means								Tukey multiple comparisons of means								Tukey multiple comparisons of means
95% family-wise confidence level								95% family-wise confidence level								95% family-wise confidence level
TREATMENT								TREATMENT								TREATMENT
	diff	lwr	upr	p					diff	lwr	upr	p					diff	lwr	upr	p
WL-EOD-FR	0.0225965	0.0173152	0.0278778	0				WL-EOD-FR	0.0713529	0.049945	0.0927609	0				WL-EOD-FR	0.058716	0.0456078	0.0718242	0
GENOTYPE								GENOTYPE								GENOTYPE
	diff	lwr	upr	p					diff	lwr	upr	p					diff	lwr	upr	p
PIF1.OE-Col.0	-0.0303583	-0.0436816	-0.017035	0				MIR156.OE-Col.0	0.14267	0.111275	0.174064	0				PIF5.OE-Col.0	-0.0632091	-0.107284	-0.0191345	0.0003252
PIF3.OE-Col.0	-0.0360974	-0.0494207	-0.0227741	0				MIM156-Col.0	0.311969	0.280575	0.343364	0				pifq-Col.0	0.0288045	-0.0152701	0.0728792	0.519922
PIF4.OE-Col.0	-0.0392558	-0.0525791	-0.0259325	0				MIM156-MIR156.OE	0.1693	0.137905	0.200694	0				MIR156.OE-Col.0	0.13355	0.0894755	0.177625	0
PIF5.OE-Col.0	-0.0607429	-0.0740662	-0.0474196	0												MIM156-Col.0	0.308978	0.264904	0.353053	0
pifq-Col.0	0.0285161	0.0151928	0.0418394	0				`TREATMENT:GENOTYPE`								PIF5OE.MIR156OE-Col.0	-0.0635499	-0.107624	-0.0194752	0.0002921
PIF3.OE-PIF1.OE	-0.00573901	-0.0190623	0.00758429	0.820357					diff	lwr	upr	p				PIF5OE.MIM156-Col.0	0.294555	0.250481	0.33863	0
PIF4.OE-PIF1.OE	-0.00889748	-0.0222208	0.00442582	0.39624				WL:Col.0-EOD-FR:Col.0	0.0472512	-0.0068491	0.101352	0.125249				pifq.MIR156OE-Col.0	0.140326	0.0962515	0.184401	0
PIF5.OE-PIF1.OE	-0.0303845	-0.0437078	-0.0170612	0				EOD-FR:MIR156.OE-EOD-FR:Col.0	0.105822	0.0517216	0.159922	9e-07				pifq.MIM156-Col.0	0.333797	0.289722	0.377871	0
pifq-PIF1.OE	0.0588745	0.0455512	0.0721978	0				WL:MIR156.OE-EOD-FR:Col.0	0.226768	0.172668	0.280869	0				pifq-PIF5.OE	0.0920136	0.047939	0.136088	0
PIF4.OE-PIF3.OE	-0.00315847	-0.0164818	0.0101648	0.984228				EOD-FR:MIM156-EOD-FR:Col.0	0.312664	0.258564	0.366765	0				MIR156.OE-PIF5.OE	0.196759	0.152685	0.240834	0
PIF5.OE-PIF3.OE	-0.0246455	-0.0379688	-0.0113222	2.8e-06				WL:MIM156-EOD-FR:Col.0	0.358525	0.304425	0.412626	0				MIM156-PIF5.OE	0.372187	0.328113	0.416262	0
pifq-PIF3.OE	0.0646135	0.0512902	0.0779368	0				EOD-FR:MIR156.OE-WL:Col.0	0.0585707	0.00447035	0.112671	0.0253343				PIF5OE.MIR156OE-PIF5.OE	-0.000340792	-0.0444154	0.0437338	1
PIF5.OE-PIF4.OE	-0.021487	-0.0348103	-0.00816374	7.56e-05				WL:MIR156.OE-WL:Col.0	0.179517	0.125417	0.233618	0				PIF5OE.MIM156-PIF5.OE	0.357765	0.31369	0.401839	0
pifq-PIF4.OE	0.0677719	0.0544486	0.0810952	0				EOD-FR:MIM156-WL:Col.0	0.265413	0.211313	0.319514	0				pifq.MIR156OE-PIF5.OE	0.203535	0.159461	0.24761	0
pifq-PIF5.OE	0.089259	0.0759357	0.102582	0				WL:MIM156-WL:Col.0	0.311274	0.257174	0.365374	0				pifq.MIM156-PIF5.OE	0.397006	0.352931	0.44108	0
								WL:MIR156.OE-EOD-FR:MIR156.OE	0.120947	0.0668462	0.175047	0				MIR156.OE-pifq	0.104746	0.0606709	0.14882	0
`TREATMENT:GENOTYPE`								EOD-FR:MIM156-EOD-FR:MIR156.OE	0.206843	0.152742	0.260943	0				MIM156-pifq	0.280174	0.236099	0.324248	0
	diff	lwr	upr	p				WL:MIM156-EOD-FR:MIR156.OE	0.252703	0.198603	0.306804	0				PIF5OE.MIR156OE-pifq	-0.0923544	-0.136429	-0.0482798	0
WL:Col.0-EOD-FR:Col.0	0.0350205	0.0133898	0.0566511	0.109265				EOD-FR:MIM156-WL:MIR156.OE	0.0858959	0.0317956	0.139996	0.0001221				PIF5OE.MIM156-pifq	0.265751	0.221676	0.309826	0
EOD-FR:PIF1.OE-EOD-FR:Col.0	-0.0162917	-0.0379223	0.00533899	0.358423				WL:MIM156-WL:MIR156.OE	0.131757	0.0776566	0.185857	0				pifq.MIR156OE-pifq	0.111522	0.067447	0.155596	0
WL:PIF1.OE-EOD-FR:Col.0	-0.00940458	-0.0310352	0.0122261	0.95729				WL:MIM156-EOD-FR:MIM156	0.045861	-0.00823936	0.0999613	0.148036				pifq.MIM156-pifq	0.304992	0.260918	0.349067	0
EOD-FR:PIF3.OE-EOD-FR:Col.0	-0.0231088	-0.0447395	-0.00147821	0.0245839												MIM156-MIR156.OE	0.175428	0.131354	0.219503	0
WL:PIF3.OE-EOD-FR:Col.0	-0.0140654	-0.035696	0.00756523	0.596282												PIF5OE.MIR156OE-MIR156.OE	-0.1971	-0.241175	-0.153025	0
EOD-FR:PIF4.OE-EOD-FR:Col.0	-0.0213638	-0.0429945	0.000266821	0.0564393												PIF5OE.MIM156-MIR156.OE	0.161005	0.116931	0.20508	0
WL:PIF4.OE-EOD-FR:Col.0	-0.0221274	-0.043758	-0.000496737	0.0396741												pifq.MIR156OE-MIR156.OE	0.00677603	-0.0372986	0.0508507	0.999928
EOD-FR:PIF5.OE-EOD-FR:Col.0	-0.0449448	-0.0665754	-0.0233141	0												pifq.MIM156-MIR156.OE	0.200247	0.156172	0.244321	0
WL:PIF5.OE-EOD-FR:Col.0	-0.0415205	-0.0631512	-0.0198899	0												PIF5OE.MIR156OE-MIM156	-0.372528	-0.416603	-0.328454	0
EOD-FR:pifq-EOD-FR:Col.0	0.00504263	-0.016588	0.0266733	0.999807												PIF5OE.MIM156-MIM156	-0.0144228	-0.0584974	0.0296518	0.984081
WL:pifq-EOD-FR:Col.0	0.0870101	0.0653794	0.108641	0												pifq.MIR156OE-MIM156	-0.168652	-0.212727	-0.124578	0
EOD-FR:PIF1.OE-WL:Col.0	-0.0513121	-0.0729427	-0.0296815	0												pifq.MIM156-MIM156	0.0248184	-0.0192562	0.068893	0.713295
WL:PIF1.OE-WL:Col.0	-0.044425	-0.0660557	-0.0227944	0												PIF5OE.MIM156-PIF5OE.MIR156OE	0.358105	0.314031	0.40218	0
EOD-FR:PIF3.OE-WL:Col.0	-0.0581293	-0.0797599	-0.0364987	0												pifq.MIR156OE-PIF5OE.MIR156OE	0.203876	0.159801	0.247951	0
WL:PIF3.OE-WL:Col.0	-0.0490859	-0.0707165	-0.0274552	0												pifq.MIM156-PIF5OE.MIR156OE	0.397347	0.353272	0.441421	0
EOD-FR:PIF4.OE-WL:Col.0	-0.0563843	-0.0780149	-0.0347536	0												pifq.MIR156OE-PIF5OE.MIM156	-0.154229	-0.198304	-0.110155	0
WL:PIF4.OE-WL:Col.0	-0.0571478	-0.0787785	-0.0355172	0												pifq.MIM156-PIF5OE.MIM156	0.0392412	-0.00483339	0.0833159	0.12606
EOD-FR:PIF5.OE-WL:Col.0	-0.0799652	-0.101596	-0.0583346	0												pifq.MIM156-pifq.MIR156OE	0.193471	0.149396	0.237545	0
WL:PIF5.OE-WL:Col.0	-0.076541	-0.0981716	-0.0549103	0
EOD-FR:pifq-WL:Col.0	-0.0299778	-0.0516085	-0.00834718	0.0004233												`TREATMENT:GENOTYPE`
WL:pifq-WL:Col.0	0.0519896	0.030359	0.0736202	0													diff	lwr	upr	p
WL:PIF1.OE-EOD-FR:PIF1.OE	0.00688707	-0.0147436	0.0285177	0.996488												WL:Col.0-EOD-FR:Col.0	0.0443642	-0.0257926	0.114521	0.742778
EOD-FR:PIF3.OE-EOD-FR:PIF1.OE	-0.00681719	-0.0284478	0.0148134	0.99679												EOD-FR:PIF5.OE-EOD-FR:Col.0	-0.046172	-0.116329	0.0239848	0.678992
WL:PIF3.OE-EOD-FR:PIF1.OE	0.00222625	-0.0194044	0.0238569	1												WL:PIF5.OE-EOD-FR:Col.0	-0.0358819	-0.106039	0.0342749	0.94556
EOD-FR:PIF4.OE-EOD-FR:PIF1.OE	-0.00507216	-0.0267028	0.0165585	0.999796												EOD-FR:pifq-EOD-FR:Col.0	0.00827713	-0.0618797	0.0784339	1
WL:PIF4.OE-EOD-FR:PIF1.OE	-0.00583572	-0.0274664	0.0157949	0.999221												WL:pifq-EOD-FR:Col.0	0.0936962	0.0235394	0.163853	0.0004981
EOD-FR:PIF5.OE-EOD-FR:PIF1.OE	-0.0286531	-0.0502837	-0.00702247	0.0010127												EOD-FR:MIR156.OE-EOD-FR:Col.0	0.104378	0.0342217	0.174535	3.74e-05
WL:PIF5.OE-EOD-FR:PIF1.OE	-0.0252289	-0.0468595	-0.00359822	0.0079708												WL:MIR156.OE-EOD-FR:Col.0	0.207086	0.136929	0.277243	0
EOD-FR:pifq-EOD-FR:PIF1.OE	0.0213343	-0.000296352	0.0429649	0.0571934												EOD-FR:MIM156-EOD-FR:Col.0	0.303601	0.233444	0.373758	0
WL:pifq-EOD-FR:PIF1.OE	0.103302	0.0816711	0.124932	0												WL:MIM156-EOD-FR:Col.0	0.35872	0.288563	0.428877	0
EOD-FR:PIF3.OE-WL:PIF1.OE	-0.0137043	-0.0353349	0.00792637	0.635771												EOD-FR:PIF5OE.MIR156OE-EOD-FR:Col.0	-0.0586719	-0.128829	0.0114849	0.239107
WL:PIF3.OE-WL:PIF1.OE	-0.00466083	-0.0262915	0.0169698	0.999911												WL:PIF5OE.MIR156OE-EOD-FR:Col.0	-0.0240637	-0.0942205	0.0460932	0.999311
EOD-FR:PIF4.OE-WL:PIF1.OE	-0.0119592	-0.0335899	0.0096714	0.807911												EOD-FR:PIF5OE.MIM156-EOD-FR:Col.0	0.294213	0.224057	0.36437	0
WL:PIF4.OE-WL:PIF1.OE	-0.0127228	-0.0343534	0.00890784	0.737738												WL:PIF5OE.MIM156-EOD-FR:Col.0	0.339262	0.269105	0.409419	0
EOD-FR:PIF5.OE-WL:PIF1.OE	-0.0355402	-0.0571708	-0.0139095	7.2e-06												EOD-FR:pifq.MIR156OE-EOD-FR:Col.0	0.114386	0.0442293	0.184543	2.6e-06
WL:PIF5.OE-WL:PIF1.OE	-0.0321159	-0.0537466	-0.0104853	9.55e-05												WL:pifq.MIR156OE-EOD-FR:Col.0	0.21063	0.140474	0.280787	0
EOD-FR:pifq-WL:PIF1.OE	0.0144472	-0.00718343	0.0360779	0.554093												EOD-FR:pifq.MIM156-EOD-FR:Col.0	0.328657	0.258501	0.398814	0
WL:pifq-WL:PIF1.OE	0.0964146	0.074784	0.118045	0												WL:pifq.MIM156-EOD-FR:Col.0	0.3833	0.313143	0.453457	0
WL:PIF3.OE-EOD-FR:PIF3.OE	0.00904344	-0.0125872	0.0306741	0.967855												EOD-FR:PIF5.OE-WL:Col.0	-0.0905362	-0.160693	-0.0203794	0.0010144
EOD-FR:PIF4.OE-EOD-FR:PIF3.OE	0.00174503	-0.0198856	0.0233757	1												WL:PIF5.OE-WL:Col.0	-0.0802461	-0.150403	-0.0100893	0.0085066
WL:PIF4.OE-EOD-FR:PIF3.OE	0.000981472	-0.0206492	0.0226121	1												EOD-FR:pifq-WL:Col.0	-0.0360871	-0.106244	0.0340697	0.94279
EOD-FR:PIF5.OE-EOD-FR:PIF3.OE	-0.0218359	-0.0434666	-0.000205276	0.0454828												WL:pifq-WL:Col.0	0.049332	-0.0208249	0.119489	0.559373
WL:PIF5.OE-EOD-FR:PIF3.OE	-0.0184117	-0.0400423	0.00321897	0.184825												EOD-FR:MIR156.OE-WL:Col.0	0.0600143	-0.0101426	0.130171	0.204783
EOD-FR:pifq-EOD-FR:PIF3.OE	0.0281515	0.00652084	0.0497821	0.0013944												WL:MIR156.OE-WL:Col.0	0.162722	0.0925649	0.232879	0
WL:pifq-EOD-FR:PIF3.OE	0.110119	0.0884883	0.13175	0												EOD-FR:MIM156-WL:Col.0	0.259236	0.18908	0.329393	0
EOD-FR:PIF4.OE-WL:PIF3.OE	-0.00729841	-0.028929	0.0143322	0.994198												WL:MIM156-WL:Col.0	0.314356	0.244199	0.384513	0
WL:PIF4.OE-WL:PIF3.OE	-0.00806197	-0.0296926	0.0135687	0.986761												EOD-FR:PIF5OE.MIR156OE-WL:Col.0	-0.103036	-0.173193	-0.0328793	5.26e-05
EOD-FR:PIF5.OE-WL:PIF3.OE	-0.0308794	-0.05251	-0.00924872	0.0002286												WL:PIF5OE.MIR156OE-WL:Col.0	-0.0684279	-0.138585	0.00172894	0.0653989
WL:PIF5.OE-WL:PIF3.OE	-0.0274551	-0.0490857	-0.00582447	0.0021529												EOD-FR:PIF5OE.MIM156-WL:Col.0	0.249849	0.179692	0.320006	0
EOD-FR:pifq-WL:PIF3.OE	0.019108	-0.0025226	0.0407387	0.143468												WL:PIF5OE.MIM156-WL:Col.0	0.294898	0.224741	0.365054	0
WL:pifq-WL:PIF3.OE	0.101075	0.0794448	0.122706	0												EOD-FR:pifq.MIR156OE-WL:Col.0	0.0700219	-0.000134958	0.140179	0.0510789
WL:PIF4.OE-EOD-FR:PIF4.OE	-0.000763558	-0.0223942	0.0208671	1												WL:pifq.MIR156OE-WL:Col.0	0.166266	0.0961094	0.236423	0
EOD-FR:PIF5.OE-EOD-FR:PIF4.OE	-0.0235809	-0.0452116	-0.00195031	0.0193363												EOD-FR:pifq.MIM156-WL:Col.0	0.284293	0.214136	0.35445	0
WL:PIF5.OE-EOD-FR:PIF4.OE	-0.0201567	-0.0417873	0.00147394	0.0949349												WL:pifq.MIM156-WL:Col.0	0.338936	0.268779	0.409093	0
EOD-FR:pifq-EOD-FR:PIF4.OE	0.0264065	0.00477581	0.0480371	0.0040503												WL:PIF5.OE-EOD-FR:PIF5.OE	0.0102901	-0.0598667	0.0804469	1
WL:pifq-EOD-FR:PIF4.OE	0.108374	0.0867432	0.130005	0												EOD-FR:pifq-EOD-FR:PIF5.OE	0.0544492	-0.0157077	0.124606	0.369339
EOD-FR:PIF5.OE-WL:PIF4.OE	-0.0228174	-0.044448	-0.00118675	0.0284217												WL:pifq-EOD-FR:PIF5.OE	0.139868	0.0697114	0.210025	0
WL:PIF5.OE-WL:PIF4.OE	-0.0193931	-0.0410238	0.0022375	0.128707												EOD-FR:MIR156.OE-EOD-FR:PIF5.OE	0.150551	0.0803937	0.220707	0
EOD-FR:pifq-WL:PIF4.OE	0.02717	0.00553937	0.0488006	0.0025632												WL:MIR156.OE-EOD-FR:PIF5.OE	0.253258	0.183101	0.323415	0
WL:pifq-WL:PIF4.OE	0.109137	0.0875068	0.130768	0												EOD-FR:MIM156-EOD-FR:PIF5.OE	0.349773	0.279616	0.41993	0
WL:PIF5.OE-EOD-FR:PIF5.OE	0.00342425	-0.0182064	0.0250549	0.999996												WL:MIM156-EOD-FR:PIF5.OE	0.404892	0.334735	0.475049	0
EOD-FR:pifq-EOD-FR:PIF5.OE	0.0499874	0.0283568	0.071618	0												EOD-FR:PIF5OE.MIR156OE-EOD-FR:PIF5.OE	-0.0124999	-0.0826567	0.057657	1
WL:pifq-EOD-FR:PIF5.OE	0.131955	0.110324	0.153585	0												WL:PIF5OE.MIR156OE-EOD-FR:PIF5.OE	0.0221084	-0.0480485	0.0922652	0.999773
EOD-FR:pifq-WL:PIF5.OE	0.0465631	0.0249325	0.0681938	0												EOD-FR:PIF5OE.MIM156-EOD-FR:PIF5.OE	0.340385	0.270229	0.410542	0
WL:pifq-WL:PIF5.OE	0.128531	0.1069	0.150161	0												WL:PIF5OE.MIM156-EOD-FR:PIF5.OE	0.385434	0.315277	0.455591	0
WL:pifq-EOD-FR:pifq	0.0819674	0.0603368	0.103598	0												EOD-FR:pifq.MIR156OE-EOD-FR:PIF5.OE	0.160558	0.0904013	0.230715	0
																WL:pifq.MIR156OE-EOD-FR:PIF5.OE	0.256802	0.186646	0.326959	0
																EOD-FR:pifq.MIM156-EOD-FR:PIF5.OE	0.374829	0.304673	0.444986	0
																WL:pifq.MIM156-EOD-FR:PIF5.OE	0.429472	0.359315	0.499629	0
																EOD-FR:pifq-WL:PIF5.OE	0.0441591	-0.0259978	0.114316	0.749679
																WL:pifq-WL:PIF5.OE	0.129578	0.0594213	0.199735	0
																EOD-FR:MIR156.OE-WL:PIF5.OE	0.14026	0.0701036	0.210417	0
																WL:MIR156.OE-WL:PIF5.OE	0.242968	0.172811	0.313125	0
																EOD-FR:MIM156-WL:PIF5.OE	0.339483	0.269326	0.409639	0
																WL:MIM156-WL:PIF5.OE	0.394602	0.324445	0.464759	0
																EOD-FR:PIF5OE.MIR156OE-WL:PIF5.OE	-0.0227899	-0.0929468	0.0473669	0.99966
																WL:PIF5OE.MIR156OE-WL:PIF5.OE	0.0118183	-0.0583386	0.0819751	1
																EOD-FR:PIF5OE.MIM156-WL:PIF5.OE	0.330095	0.259938	0.400252	0
																WL:PIF5OE.MIM156-WL:PIF5.OE	0.375144	0.304987	0.445301	0
																EOD-FR:pifq.MIR156OE-WL:PIF5.OE	0.150268	0.0801112	0.220425	0
																WL:pifq.MIR156OE-WL:PIF5.OE	0.246512	0.176356	0.316669	0
																EOD-FR:pifq.MIM156-WL:PIF5.OE	0.364539	0.294383	0.434696	0
																WL:pifq.MIM156-WL:PIF5.OE	0.419182	0.349025	0.489339	0
																WL:pifq-EOD-FR:pifq	0.085419	0.0152622	0.155576	0.0030322
																EOD-FR:MIR156.OE-EOD-FR:pifq	0.0961014	0.0259445	0.166258	0.0002849
																WL:MIR156.OE-EOD-FR:pifq	0.198809	0.128652	0.268966	0
																EOD-FR:MIM156-EOD-FR:pifq	0.295324	0.225167	0.36548	0
																WL:MIM156-EOD-FR:pifq	0.350443	0.280286	0.4206	0
																EOD-FR:PIF5OE.MIR156OE-EOD-FR:pifq	-0.066949	-0.137106	0.00320782	0.0815623
																WL:PIF5OE.MIR156OE-EOD-FR:pifq	-0.0323408	-0.102498	0.037816	0.979457
																EOD-FR:PIF5OE.MIM156-EOD-FR:pifq	0.285936	0.215779	0.356093	0
																WL:PIF5OE.MIM156-EOD-FR:pifq	0.330985	0.260828	0.401141	0
																EOD-FR:pifq.MIR156OE-EOD-FR:pifq	0.106109	0.0359521	0.176266	2.4e-05
																WL:pifq.MIR156OE-EOD-FR:pifq	0.202353	0.132196	0.27251	0
																EOD-FR:pifq.MIM156-EOD-FR:pifq	0.32038	0.250224	0.390537	0
																WL:pifq.MIM156-EOD-FR:pifq	0.375023	0.304866	0.44518	0
																EOD-FR:MIR156.OE-WL:pifq	0.0106823	-0.0594745	0.0808391	1
																WL:MIR156.OE-WL:pifq	0.11339	0.043233	0.183547	3.4e-06
																EOD-FR:MIM156-WL:pifq	0.209905	0.139748	0.280061	0
																WL:MIM156-WL:pifq	0.265024	0.194867	0.335181	0
																EOD-FR:PIF5OE.MIR156OE-WL:pifq	-0.152368	-0.222525	-0.0822112	0
																WL:PIF5OE.MIR156OE-WL:pifq	-0.11776	-0.187917	-0.047603	1e-06
																EOD-FR:PIF5OE.MIM156-WL:pifq	0.200517	0.13036	0.270674	0
																WL:PIF5OE.MIM156-WL:pifq	0.245566	0.175409	0.315722	0
																EOD-FR:pifq.MIR156OE-WL:pifq	0.0206899	-0.0494669	0.0908467	0.999908
																WL:pifq.MIR156OE-WL:pifq	0.116934	0.0467774	0.187091	1.3e-06
																EOD-FR:pifq.MIM156-WL:pifq	0.234961	0.164804	0.305118	0
																WL:pifq.MIM156-WL:pifq	0.289604	0.219447	0.359761	0
																WL:MIR156.OE-EOD-FR:MIR156.OE	0.102707	0.0325506	0.172864	5.71e-05
																EOD-FR:MIM156-EOD-FR:MIR156.OE	0.199222	0.129065	0.269379	0
																WL:MIM156-EOD-FR:MIR156.OE	0.254342	0.184185	0.324498	0
																EOD-FR:PIF5OE.MIR156OE-EOD-FR:MIR156.OE	-0.16305	-0.233207	-0.0928935	0
																WL:PIF5OE.MIR156OE-EOD-FR:MIR156.OE	-0.128442	-0.198599	-0.0582853	0
																EOD-FR:PIF5OE.MIM156-EOD-FR:MIR156.OE	0.189835	0.119678	0.259992	0
																WL:PIF5OE.MIM156-EOD-FR:MIR156.OE	0.234883	0.164726	0.30504	0
																EOD-FR:pifq.MIR156OE-EOD-FR:MIR156.OE	0.0100076	-0.0601492	0.0801644	1
																WL:pifq.MIR156OE-EOD-FR:MIR156.OE	0.106252	0.0360951	0.176409	2.31e-05
																EOD-FR:pifq.MIM156-EOD-FR:MIR156.OE	0.224279	0.154122	0.294436	0
																WL:pifq.MIM156-EOD-FR:MIR156.OE	0.278922	0.208765	0.349079	0
																EOD-FR:MIM156-WL:MIR156.OE	0.0965148	0.0263579	0.166672	0.0002585
																WL:MIM156-WL:MIR156.OE	0.151634	0.0814773	0.221791	0
																EOD-FR:PIF5OE.MIR156OE-WL:MIR156.OE	-0.265758	-0.335915	-0.195601	0
																WL:PIF5OE.MIR156OE-WL:MIR156.OE	-0.23115	-0.301306	-0.160993	0
																EOD-FR:PIF5OE.MIM156-WL:MIR156.OE	0.0871274	0.0169706	0.157284	0.0021207
																WL:PIF5OE.MIM156-WL:MIR156.OE	0.132176	0.062019	0.202333	0
																EOD-FR:pifq.MIR156OE-WL:MIR156.OE	-0.0926999	-0.162857	-0.022543	0.0006251
																WL:pifq.MIR156OE-WL:MIR156.OE	0.00354446	-0.0666124	0.0737013	1
																EOD-FR:pifq.MIM156-WL:MIR156.OE	0.121572	0.0514147	0.191728	3e-07
																WL:pifq.MIM156-WL:MIR156.OE	0.176214	0.106057	0.246371	0
																WL:MIM156-EOD-FR:MIM156	0.0551194	-0.0150375	0.125276	0.346597
																EOD-FR:PIF5OE.MIR156OE-EOD-FR:MIM156	-0.362273	-0.432429	-0.292116	0
																WL:PIF5OE.MIR156OE-EOD-FR:MIM156	-0.327664	-0.397821	-0.257508	0
																EOD-FR:PIF5OE.MIM156-EOD-FR:MIM156	-0.00938736	-0.0795442	0.0607695	1
																WL:PIF5OE.MIM156-EOD-FR:MIM156	0.0356611	-0.0344957	0.105818	0.948433
																EOD-FR:pifq.MIR156OE-EOD-FR:MIM156	-0.189215	-0.259371	-0.119058	0
																WL:pifq.MIR156OE-EOD-FR:MIM156	-0.0929703	-0.163127	-0.0228135	0.0005879
																EOD-FR:pifq.MIM156-EOD-FR:MIM156	0.0250567	-0.0451001	0.0952136	0.998852
																WL:pifq.MIM156-EOD-FR:MIM156	0.0796995	0.00954265	0.149856	0.0094424
																EOD-FR:PIF5OE.MIR156OE-WL:MIM156	-0.417392	-0.487549	-0.347235	0
																WL:PIF5OE.MIR156OE-WL:MIM156	-0.382784	-0.452941	-0.312627	0
																EOD-FR:PIF5OE.MIM156-WL:MIM156	-0.0645067	-0.134664	0.0056501	0.115323
																WL:PIF5OE.MIM156-WL:MIM156	-0.0194583	-0.0896151	0.0506985	0.999961
																EOD-FR:pifq.MIR156OE-WL:MIM156	-0.244334	-0.314491	-0.174177	0
																WL:pifq.MIR156OE-WL:MIM156	-0.14809	-0.218246	-0.0779328	0
																EOD-FR:pifq.MIM156-WL:MIM156	-0.0300626	-0.100219	0.0400942	0.990389
																WL:pifq.MIM156-WL:MIM156	0.0245801	-0.0455767	0.0947369	0.999098
																WL:PIF5OE.MIR156OE-EOD-FR:PIF5OE.MIR156OE	0.0346082	-0.0355486	0.104765	0.960632
																EOD-FR:PIF5OE.MIM156-EOD-FR:PIF5OE.MIR156OE	0.352885	0.282728	0.423042	0
																WL:PIF5OE.MIM156-EOD-FR:PIF5OE.MIR156OE	0.397934	0.327777	0.46809	0
																EOD-FR:pifq.MIR156OE-EOD-FR:PIF5OE.MIR156OE	0.173058	0.102901	0.243215	0
																WL:pifq.MIR156OE-EOD-FR:PIF5OE.MIR156OE	0.269302	0.199145	0.339459	0
																EOD-FR:pifq.MIM156-EOD-FR:PIF5OE.MIR156OE	0.387329	0.317173	0.457486	0
																WL:pifq.MIM156-EOD-FR:PIF5OE.MIR156OE	0.441972	0.371815	0.512129	0
																EOD-FR:PIF5OE.MIM156-WL:PIF5OE.MIR156OE	0.318277	0.24812	0.388434	0
																WL:PIF5OE.MIM156-WL:PIF5OE.MIR156OE	0.363325	0.293169	0.433482	0
																EOD-FR:pifq.MIR156OE-WL:PIF5OE.MIR156OE	0.13845	0.0682929	0.208607	0
																WL:pifq.MIR156OE-WL:PIF5OE.MIR156OE	0.234694	0.164537	0.304851	0
																EOD-FR:pifq.MIM156-WL:PIF5OE.MIR156OE	0.352721	0.282564	0.422878	0
																WL:pifq.MIM156-WL:PIF5OE.MIR156OE	0.407364	0.337207	0.477521	0
																WL:PIF5OE.MIM156-EOD-FR:PIF5OE.MIM156	0.0450484	-0.0251084	0.115205	0.719229
																EOD-FR:pifq.MIR156OE-EOD-FR:PIF5OE.MIM156	-0.179827	-0.249984	-0.10967	0
																WL:pifq.MIR156OE-EOD-FR:PIF5OE.MIM156	-0.0835829	-0.15374	-0.0134261	0.0044122
																EOD-FR:pifq.MIM156-EOD-FR:PIF5OE.MIM156	0.0344441	-0.0357127	0.104601	0.962321
																WL:pifq.MIM156-EOD-FR:PIF5OE.MIM156	0.0890868	0.01893	0.159244	0.0013933
																EOD-FR:pifq.MIR156OE-WL:PIF5OE.MIM156	-0.224876	-0.295033	-0.154719	0
																WL:pifq.MIR156OE-WL:PIF5OE.MIM156	-0.128631	-0.198788	-0.0584746	0
																EOD-FR:pifq.MIM156-WL:PIF5OE.MIM156	-0.0106043	-0.0807612	0.0595525	1
																WL:pifq.MIM156-WL:PIF5OE.MIM156	0.0440384	-0.0261184	0.114195	0.753701
																WL:pifq.MIR156OE-EOD-FR:pifq.MIR156OE	0.0962443	0.0260875	0.166401	0.0002755
																EOD-FR:pifq.MIM156-EOD-FR:pifq.MIR156OE	0.214271	0.144115	0.284428	0
																WL:pifq.MIM156-EOD-FR:pifq.MIR156OE	0.268914	0.198757	0.339071	0
																EOD-FR:pifq.MIM156-WL:pifq.MIR156OE	0.118027	0.0478702	0.188184	9e-07
																WL:pifq.MIM156-WL:pifq.MIR156OE	0.17267	0.102513	0.242827	0
																WL:pifq.MIM156-EOD-FR:pifq.MIM156	0.0546427	-0.0155141	0.1248	0.362699

## Sheet: petiole length
petiole length
	Df	SS	MS	F value	Pr(>F)				Df	SS	MS	F value	Pr(>F)				Df	SS	MS	F value	Pr(>F)
TREATMENT	1	3.905	3.905	126.04	<2e-16	***		TREATMENT	1	1.117	1.1165	58.29	7.84e-13	***		TREATMENT	1	2.168	2.1684	90.89	<2e-16	***
GENOTYPE	5	9.072	1.814	58.56	<2e-16	***		GENOTYPE	2	2.102	1.0509	54.86	<2e-16	***		GENOTYPE	8	15.349	1.9186	80.41	<2e-16	***
TREATMENT:GENOTYPE	5	0.05	0.01	0.32	0.901			TREATMENT:GENOTYPE	2	0.459	0.2295	11.98	1.18e-05	***		TREATMENT:GENOTYPE	8	0.645	0.0806	3.38	0.000828	***
Residuals	420	13.012	0.031					Residuals	210	4.023	0.0192					Residuals	630	15.031	0.0239
Signif. codes: 0 ‘***’ 0.001 ‘**’ 0.01 ‘*’ 0.05 ‘.’ 0.1 ‘ ’ 1								Signif. codes: 0 ‘***’ 0.001 ‘**’ 0.01 ‘*’ 0.05 ‘.’ 0.1 ‘ ’ 1								Signif. codes: 0 ‘***’ 0.001 ‘**’ 0.01 ‘*’ 0.05 ‘.’ 0.1 ‘ ’ 1
Tukey multiple comparisons of means								Tukey multiple comparisons of means								Tukey multiple comparisons of means
95% family-wise confidence level								95% family-wise confidence level								95% family-wise confidence level
TREATMENT								TREATMENT								TREATMENT
	diff	lwr	upr	p					diff	lwr	upr	p					diff	lwr	upr	p
WL-EOD-FR	-0.190149	-0.223441	-0.156857	0				WL-EOD-FR	-0.143794	-0.180922	-0.106666	0				WL-EOD-FR	-0.115695	-0.139526	-0.0918635	0
GENOTYPE								GENOTYPE								GENOTYPE
	diff	lwr	upr	p					diff	lwr	upr	p					diff	lwr	upr	p
PIF1.OE-Col.0	-0.0102041	-0.0941913	0.0737831	0.999328				MIR156.OE-Col.0	-0.0740139	-0.128462	-0.0195657	0.0043824				PIF5.OE-Col.0	0.242347	0.162217	0.322477	0
PIF3.OE-Col.0	0.121523	0.0375354	0.20551	0.0005903				MIM156-Col.0	-0.236204	-0.290652	-0.181756	0				pifq-Col.0	-0.218884	-0.299014	-0.138754	0
PIF4.OE-Col.0	0.276066	0.192079	0.360053	0				MIM156-MIR156.OE	-0.16219	-0.216639	-0.107742	0				MIR156.OE-Col.0	-0.114019	-0.194149	-0.0338891	0.0003795
PIF5.OE-Col.0	0.221893	0.137906	0.305881	0												MIM156-Col.0	-0.170787	-0.250917	-0.0906572	0
pifq-Col.0	-0.146299	-0.230286	-0.0623121	1.33e-05				`TREATMENT:GENOTYPE`								PIF5OE.MIR156OE-Col.0	0.143298	0.0631681	0.223428	1.4e-06
PIF3.OE-PIF1.OE	0.131727	0.0477395	0.215714	0.0001335					diff	lwr	upr	p				PIF5OE.MIM156-Col.0	-0.178207	-0.258337	-0.0980766	0
PIF4.OE-PIF1.OE	0.28627	0.202283	0.370257	0				WL:Col.0-EOD-FR:Col.0	-0.154308	-0.248135	-0.0604819	5.99e-05				pifq.MIR156OE-Col.0	-0.0557896	-0.13592	0.0243405	0.428641
PIF5.OE-PIF1.OE	0.232097	0.14811	0.316085	0				EOD-FR:MIR156.OE-EOD-FR:Col.0	-0.025627	-0.119454	0.0681996	0.969729				pifq.MIM156-Col.0	-0.209859	-0.289989	-0.129729	0
pifq-PIF1.OE	-0.136095	-0.220082	-0.052108	6.84e-05				WL:MIR156.OE-EOD-FR:Col.0	-0.276709	-0.370536	-0.182883	0				pifq-PIF5.OE	-0.46123	-0.54136	-0.3811	0
PIF4.OE-PIF3.OE	0.154543	0.070556	0.23853	3.3e-06				EOD-FR:MIM156-EOD-FR:Col.0	-0.300363	-0.394189	-0.206536	0				MIR156.OE-PIF5.OE	-0.356366	-0.436496	-0.276236	0
PIF5.OE-PIF3.OE	0.100371	0.0163835	0.184358	0.0088944				WL:MIM156-EOD-FR:Col.0	-0.326354	-0.420181	-0.232528	0				MIM156-PIF5.OE	-0.413134	-0.493264	-0.333004	0
pifq-PIF3.OE	-0.267822	-0.351809	-0.183835	0				EOD-FR:MIR156.OE-WL:Col.0	0.128682	0.0348549	0.222508	0.0015064				PIF5OE.MIR156OE-PIF5.OE	-0.0990484	-0.179179	-0.0189184	0.004154
PIF5.OE-PIF4.OE	-0.0541725	-0.13816	0.0298147	0.436945				WL:MIR156.OE-WL:Col.0	-0.122401	-0.216227	-0.0285743	0.0030692				PIF5OE.MIM156-PIF5.OE	-0.420553	-0.500683	-0.340423	0
pifq-PIF4.OE	-0.422365	-0.506352	-0.338378	0				EOD-FR:MIM156-WL:Col.0	-0.146054	-0.239881	-0.0522275	0.0001786				pifq.MIR156OE-PIF5.OE	-0.298136	-0.378266	-0.218006	0
pifq-PIF5.OE	-0.368193	-0.45218	-0.284205	0				WL:MIM156-WL:Col.0	-0.172046	-0.265872	-0.0782194	4.9e-06				pifq.MIM156-PIF5.OE	-0.452205	-0.532335	-0.372075	0
								WL:MIR156.OE-EOD-FR:MIR156.OE	-0.251082	-0.344909	-0.157256	0				MIR156.OE-pifq	0.104865	0.0247344	0.184995	0.0017093
`TREATMENT:GENOTYPE`								EOD-FR:MIM156-EOD-FR:MIR156.OE	-0.274736	-0.368562	-0.180909	0				MIM156-pifq	0.0480964	-0.0320337	0.128226	0.635976
	diff	lwr	upr	p				WL:MIM156-EOD-FR:MIR156.OE	-0.300727	-0.394554	-0.206901	0				PIF5OE.MIR156OE-pifq	0.362182	0.282052	0.442312	0
WL:Col.0-EOD-FR:Col.0	-0.21368	-0.350035	-0.077325	2.57e-05				EOD-FR:MIM156-WL:MIR156.OE	-0.0236532	-0.11748	0.0701733	0.97869				PIF5OE.MIM156-pifq	0.040677	-0.0394531	0.120807	0.815542
EOD-FR:PIF1.OE-EOD-FR:Col.0	-0.0289515	-0.165306	0.107403	0.999923				WL:MIM156-WL:MIR156.OE	-0.0496451	-0.143472	0.0441814	0.650595				pifq.MIR156OE-pifq	0.163094	0.082964	0.243224	0
WL:PIF1.OE-EOD-FR:Col.0	-0.205137	-0.341492	-0.0687818	7.02e-05				WL:MIM156-EOD-FR:MIM156	-0.0259919	-0.119818	0.0678347	0.967821				pifq.MIM156-pifq	0.00902498	-0.0711051	0.089155	0.999993
EOD-FR:PIF3.OE-EOD-FR:Col.0	0.0894512	-0.0469037	0.225806	0.582534												MIM156-MIR156.OE	-0.0567681	-0.136898	0.0233619	0.403518
WL:PIF3.OE-EOD-FR:Col.0	-0.0600859	-0.196441	0.076269	0.953026												PIF5OE.MIR156OE-MIR156.OE	0.257317	0.177187	0.337447	0
EOD-FR:PIF4.OE-EOD-FR:Col.0	0.267085	0.13073	0.403439	0												PIF5OE.MIM156-MIR156.OE	-0.0641875	-0.144318	0.0159426	0.237108
WL:PIF4.OE-EOD-FR:Col.0	0.0713671	-0.0649878	0.207722	0.858164												pifq.MIR156OE-MIR156.OE	0.0582296	-0.0219005	0.13836	0.367143
EOD-FR:PIF5.OE-EOD-FR:Col.0	0.21664	0.0802847	0.352994	1.8e-05												pifq.MIM156-MIR156.OE	-0.0958395	-0.17597	-0.0157095	0.0066214
WL:PIF5.OE-EOD-FR:Col.0	0.0134672	-0.122888	0.149822	1												PIF5OE.MIR156OE-MIM156	0.314085	0.233955	0.394216	0
EOD-FR:pifq-EOD-FR:Col.0	-0.151838	-0.288193	-0.015483	0.014847												PIF5OE.MIM156-MIM156	-0.00741936	-0.0875494	0.0727107	0.999999
WL:pifq-EOD-FR:Col.0	-0.354441	-0.490795	-0.218086	0												pifq.MIR156OE-MIM156	0.114998	0.0348676	0.195128	0.0003207
EOD-FR:PIF1.OE-WL:Col.0	0.184728	0.0483736	0.321083	0.0006628												pifq.MIM156-MIM156	-0.0390714	-0.119201	0.0410587	0.847141
WL:PIF1.OE-WL:Col.0	0.00854323	-0.127812	0.144898	1												PIF5OE.MIM156-PIF5OE.MIR156OE	-0.321505	-0.401635	-0.241375	0
EOD-FR:PIF3.OE-WL:Col.0	0.303131	0.166776	0.439486	0												pifq.MIR156OE-PIF5OE.MIR156OE	-0.199088	-0.279218	-0.118958	0
WL:PIF3.OE-WL:Col.0	0.153594	0.0172392	0.289949	0.0127981												pifq.MIM156-PIF5OE.MIR156OE	-0.353157	-0.433287	-0.273027	0
EOD-FR:PIF4.OE-WL:Col.0	0.480765	0.34441	0.617119	0												pifq.MIR156OE-PIF5OE.MIM156	0.122417	0.042287	0.202547	8.55e-05
WL:PIF4.OE-WL:Col.0	0.285047	0.148692	0.421402	0												pifq.MIM156-PIF5OE.MIM156	-0.031652	-0.111782	0.048478	0.949827
EOD-FR:PIF5.OE-WL:Col.0	0.430319	0.293965	0.566674	0												pifq.MIM156-pifq.MIR156OE	-0.154069	-0.234199	-0.073939	1e-07
WL:PIF5.OE-WL:Col.0	0.227147	0.0907922	0.363502	4.9e-06
EOD-FR:pifq-WL:Col.0	0.061842	-0.0745129	0.198197	0.942622												`TREATMENT:GENOTYPE`
WL:pifq-WL:Col.0	-0.140761	-0.277116	-0.00440581	0.0360326													diff	lwr	upr	p
WL:PIF1.OE-EOD-FR:PIF1.OE	-0.176185	-0.31254	-0.0398303	0.0015839												WL:Col.0-EOD-FR:Col.0	-0.130806	-0.258355	-0.00325697	0.037431
EOD-FR:PIF3.OE-EOD-FR:PIF1.OE	0.118403	-0.0179523	0.254757	0.161829												EOD-FR:PIF5.OE-EOD-FR:Col.0	0.237866	0.110317	0.365414	0
WL:PIF3.OE-EOD-FR:PIF1.OE	-0.0311344	-0.167489	0.10522	0.999843												WL:PIF5.OE-EOD-FR:Col.0	0.116022	-0.011527	0.243571	0.126641
EOD-FR:PIF4.OE-EOD-FR:PIF1.OE	0.296036	0.159681	0.432391	0												EOD-FR:pifq-EOD-FR:Col.0	-0.208599	-0.336148	-0.0810501	2.4e-06
WL:PIF4.OE-EOD-FR:PIF1.OE	0.100319	-0.0360363	0.236673	0.396147												WL:pifq-EOD-FR:Col.0	-0.359974	-0.487523	-0.232425	0
EOD-FR:PIF5.OE-EOD-FR:PIF1.OE	0.245591	0.109236	0.381946	4e-07												EOD-FR:MIR156.OE-EOD-FR:Col.0	-0.0883023	-0.215851	0.0392466	0.588703
WL:PIF5.OE-EOD-FR:PIF1.OE	0.0424187	-0.0939362	0.178774	0.997139												WL:MIR156.OE-EOD-FR:Col.0	-0.270542	-0.398091	-0.142993	0
EOD-FR:pifq-EOD-FR:PIF1.OE	-0.122886	-0.259241	0.0134684	0.123771												EOD-FR:MIM156-EOD-FR:Col.0	-0.212314	-0.339863	-0.0847647	1.3e-06
WL:pifq-EOD-FR:PIF1.OE	-0.325489	-0.461844	-0.189134	0												WL:MIM156-EOD-FR:Col.0	-0.260067	-0.387616	-0.132518	0
EOD-FR:PIF3.OE-WL:PIF1.OE	0.294588	0.158233	0.430943	0												EOD-FR:PIF5OE.MIR156OE-EOD-FR:Col.0	0.185288	0.057739	0.312837	6.96e-05
WL:PIF3.OE-WL:PIF1.OE	0.145051	0.00869594	0.281406	0.0258292												WL:PIF5OE.MIR156OE-EOD-FR:Col.0	-0.0294974	-0.157046	0.0980516	0.999997
EOD-FR:PIF4.OE-WL:PIF1.OE	0.472221	0.335866	0.608576	0												EOD-FR:PIF5OE.MIM156-EOD-FR:Col.0	-0.227134	-0.354682	-0.0995847	1e-07
WL:PIF4.OE-WL:PIF1.OE	0.276504	0.140149	0.412859	0												WL:PIF5OE.MIM156-EOD-FR:Col.0	-0.260086	-0.387635	-0.132537	0
EOD-FR:PIF5.OE-WL:PIF1.OE	0.421776	0.285421	0.558131	0												EOD-FR:pifq.MIR156OE-EOD-FR:Col.0	-0.0539133	-0.181462	0.0736356	0.991716
WL:PIF5.OE-WL:PIF1.OE	0.218604	0.082249	0.354959	1.42e-05												WL:pifq.MIR156OE-EOD-FR:Col.0	-0.188472	-0.316021	-0.0609228	4.48e-05
EOD-FR:pifq-WL:PIF1.OE	0.0532988	-0.0830561	0.189654	0.980704												EOD-FR:pifq.MIM156-EOD-FR:Col.0	-0.262791	-0.39034	-0.135242	0
WL:pifq-WL:PIF1.OE	-0.149304	-0.285659	-0.012949	0.018326												WL:pifq.MIM156-EOD-FR:Col.0	-0.287732	-0.415281	-0.160183	0
WL:PIF3.OE-EOD-FR:PIF3.OE	-0.149537	-0.285892	-0.0131822	0.0179779												EOD-FR:PIF5.OE-WL:Col.0	0.368671	0.241122	0.49622	0
EOD-FR:PIF4.OE-EOD-FR:PIF3.OE	0.177633	0.0412786	0.313988	0.0013705												WL:PIF5.OE-WL:Col.0	0.246828	0.119279	0.374377	0
WL:PIF4.OE-EOD-FR:PIF3.OE	-0.0180841	-0.154439	0.118271	0.999999												EOD-FR:pifq-WL:Col.0	-0.0777932	-0.205342	0.0497557	0.793622
EOD-FR:PIF5.OE-EOD-FR:PIF3.OE	0.127188	-0.00916646	0.263543	0.0941633												WL:pifq-WL:Col.0	-0.229168	-0.356717	-0.101619	1e-07
WL:PIF5.OE-EOD-FR:PIF3.OE	-0.0759839	-0.212339	0.0603709	0.799783												EOD-FR:MIR156.OE-WL:Col.0	0.0425036	-0.0850454	0.170052	0.999525
EOD-FR:pifq-EOD-FR:PIF3.OE	-0.241289	-0.377644	-0.104934	8e-07												WL:MIR156.OE-WL:Col.0	-0.139736	-0.267285	-0.012187	0.015996
WL:pifq-EOD-FR:PIF3.OE	-0.443892	-0.580247	-0.307537	0												EOD-FR:MIM156-WL:Col.0	-0.0815077	-0.209057	0.0460412	0.72675
EOD-FR:PIF4.OE-WL:PIF3.OE	0.32717	0.190816	0.463525	0												WL:MIM156-WL:Col.0	-0.129261	-0.25681	-0.00171207	0.043002
WL:PIF4.OE-WL:PIF3.OE	0.131453	-0.00490193	0.267808	0.0707316												EOD-FR:PIF5OE.MIR156OE-WL:Col.0	0.316094	0.188545	0.443643	0
EOD-FR:PIF5.OE-WL:PIF3.OE	0.276725	0.140371	0.41308	0												WL:PIF5OE.MIR156OE-WL:Col.0	0.101308	-0.0262404	0.228857	0.326713
WL:PIF5.OE-WL:PIF3.OE	0.0735531	-0.0628018	0.209908	0.831874												EOD-FR:PIF5OE.MIM156-WL:Col.0	-0.0963277	-0.223877	0.0312212	0.421285
EOD-FR:pifq-WL:PIF3.OE	-0.091752	-0.228107	0.0446028	0.542158												WL:PIF5OE.MIM156-WL:Col.0	-0.12928	-0.256829	-0.00173081	0.0429303
WL:pifq-WL:PIF3.OE	-0.294355	-0.43071	-0.158	0												EOD-FR:pifq.MIR156OE-WL:Col.0	0.0768925	-0.0506564	0.204441	0.808519
WL:PIF4.OE-EOD-FR:PIF4.OE	-0.195718	-0.332072	-0.0593627	0.0002034												WL:pifq.MIR156OE-WL:Col.0	-0.0576658	-0.185215	0.0698831	0.98312
EOD-FR:PIF5.OE-EOD-FR:PIF4.OE	-0.050445	-0.1868	0.0859098	0.98753												EOD-FR:pifq.MIM156-WL:Col.0	-0.131985	-0.259534	-0.00443633	0.0336121
WL:PIF5.OE-EOD-FR:PIF4.OE	-0.253617	-0.389972	-0.117263	1e-07												WL:pifq.MIM156-WL:Col.0	-0.156926	-0.284475	-0.0293773	0.002516
EOD-FR:pifq-EOD-FR:PIF4.OE	-0.418923	-0.555277	-0.282568	0												WL:PIF5.OE-EOD-FR:PIF5.OE	-0.121843	-0.249392	0.00570539	0.0807334
WL:pifq-EOD-FR:PIF4.OE	-0.621525	-0.75788	-0.48517	0												EOD-FR:pifq-EOD-FR:PIF5.OE	-0.446464	-0.574013	-0.318916	0
EOD-FR:PIF5.OE-WL:PIF4.OE	0.145272	0.00891763	0.281627	0.0253793												WL:pifq-EOD-FR:PIF5.OE	-0.59784	-0.725389	-0.470291	0
WL:PIF5.OE-WL:PIF4.OE	-0.0578999	-0.194255	0.078455	0.963979												EOD-FR:MIR156.OE-EOD-FR:PIF5.OE	-0.326168	-0.453717	-0.198619	0
EOD-FR:pifq-WL:PIF4.OE	-0.223205	-0.35956	-0.0868501	8e-06												WL:MIR156.OE-EOD-FR:PIF5.OE	-0.508407	-0.635956	-0.380858	0
WL:pifq-WL:PIF4.OE	-0.425808	-0.562163	-0.289453	0												EOD-FR:MIM156-EOD-FR:PIF5.OE	-0.450179	-0.577728	-0.32263	0
WL:PIF5.OE-EOD-FR:PIF5.OE	-0.203172	-0.339527	-0.0668175	0.0879124												WL:MIM156-EOD-FR:PIF5.OE	-0.497932	-0.625481	-0.370383	0
EOD-FR:pifq-EOD-FR:PIF5.OE	-0.368477	-0.504832	-0.232123	0												EOD-FR:PIF5OE.MIR156OE-EOD-FR:PIF5.OE	-0.0525776	-0.180126	0.0749713	0.993723
WL:pifq-EOD-FR:PIF5.OE	-0.57108	-0.707435	-0.434725	0												WL:PIF5OE.MIR156OE-EOD-FR:PIF5.OE	-0.267363	-0.394912	-0.139814	0
EOD-FR:pifq-WL:PIF5.OE	-0.165305	-0.30166	-0.0289502	0.0045108												EOD-FR:PIF5OE.MIM156-EOD-FR:PIF5.OE	-0.464999	-0.592548	-0.33745	0
WL:pifq-WL:PIF5.OE	-0.367908	-0.504263	-0.231553	0												WL:PIF5OE.MIM156-EOD-FR:PIF5.OE	-0.497951	-0.6255	-0.370402	0
WL:pifq-EOD-FR:pifq	-0.202603	-0.338958	-0.0662478	9.39e-05												EOD-FR:pifq.MIR156OE-EOD-FR:PIF5.OE	-0.291779	-0.419328	-0.16423	0
																WL:pifq.MIR156OE-EOD-FR:PIF5.OE	-0.426337	-0.553886	-0.298788	0
																EOD-FR:pifq.MIM156-EOD-FR:PIF5.OE	-0.500657	-0.628206	-0.373108	0
																WL:pifq.MIM156-EOD-FR:PIF5.OE	-0.525598	-0.653147	-0.398049	0
																EOD-FR:pifq-WL:PIF5.OE	-0.324621	-0.45217	-0.197072	0
																WL:pifq-WL:PIF5.OE	-0.475996	-0.603545	-0.348447	0
																EOD-FR:MIR156.OE-WL:PIF5.OE	-0.204324	-0.331873	-0.0767754	4.5e-06
																WL:MIR156.OE-WL:PIF5.OE	-0.386564	-0.514113	-0.259015	0
																EOD-FR:MIM156-WL:PIF5.OE	-0.328336	-0.455884	-0.200787	0
																WL:MIM156-WL:PIF5.OE	-0.376089	-0.503638	-0.24854	0
																EOD-FR:PIF5OE.MIR156OE-WL:PIF5.OE	0.0692659	-0.058283	0.196815	0.910167
																WL:PIF5OE.MIR156OE-WL:PIF5.OE	-0.145519	-0.273068	-0.0179704	0.0088469
																EOD-FR:PIF5OE.MIM156-WL:PIF5.OE	-0.343156	-0.470704	-0.215607	0
																WL:PIF5OE.MIM156-WL:PIF5.OE	-0.376108	-0.503656	-0.248559	0
																EOD-FR:pifq.MIR156OE-WL:PIF5.OE	-0.169935	-0.297484	-0.0423864	0.0005245
																WL:pifq.MIR156OE-WL:PIF5.OE	-0.304494	-0.432043	-0.176945	0
																EOD-FR:pifq.MIM156-WL:PIF5.OE	-0.378813	-0.506362	-0.251264	0
																WL:pifq.MIM156-WL:PIF5.OE	-0.403754	-0.531303	-0.276205	0
																WL:pifq-EOD-FR:pifq	-0.151375	-0.278924	-0.0238262	0.0047064
																EOD-FR:MIR156.OE-EOD-FR:pifq	0.120297	-0.00725219	0.247846	0.0913482
																WL:MIR156.OE-EOD-FR:pifq	-0.0619428	-0.189492	0.0656061	0.965958
																EOD-FR:MIM156-EOD-FR:pifq	-0.00371454	-0.131263	0.123834	1
																WL:MIM156-EOD-FR:pifq	-0.0514678	-0.179017	0.0760811	0.995066
																EOD-FR:PIF5OE.MIR156OE-EOD-FR:pifq	0.393887	0.266338	0.521436	0
																WL:PIF5OE.MIR156OE-EOD-FR:pifq	0.179102	0.0515528	0.306651	0.0001604
																EOD-FR:PIF5OE.MIM156-EOD-FR:pifq	-0.0185345	-0.146083	0.109014	1
																WL:PIF5OE.MIM156-EOD-FR:pifq	-0.0514865	-0.179035	0.0760624	0.995046
																EOD-FR:pifq.MIR156OE-EOD-FR:pifq	0.154686	0.0271368	0.282235	0.00325
																WL:pifq.MIR156OE-EOD-FR:pifq	0.0201273	-0.107422	0.147676	1
																EOD-FR:pifq.MIM156-EOD-FR:pifq	-0.0541921	-0.181741	0.0733568	0.991236
																WL:pifq.MIM156-EOD-FR:pifq	-0.0791331	-0.206682	0.0484158	0.770458
																EOD-FR:MIR156.OE-WL:pifq	0.271672	0.144123	0.399221	0
																WL:MIR156.OE-WL:pifq	0.0894323	-0.0381166	0.216981	0.564794
																EOD-FR:MIM156-WL:pifq	0.147661	0.0201116	0.275209	0.0070489
																WL:MIM156-WL:pifq	0.0999073	-0.0276416	0.227456	0.352182
																EOD-FR:PIF5OE.MIR156OE-WL:pifq	0.545262	0.417713	0.672811	0
																WL:PIF5OE.MIR156OE-WL:pifq	0.330477	0.202928	0.458026	0
																EOD-FR:PIF5OE.MIM156-WL:pifq	0.132841	0.00529165	0.260389	0.0310604
																WL:PIF5OE.MIM156-WL:pifq	0.0998885	-0.0276604	0.227437	0.352529
																EOD-FR:pifq.MIR156OE-WL:pifq	0.306061	0.178512	0.43361	0
																WL:pifq.MIR156OE-WL:pifq	0.171502	0.0439535	0.299051	0.0004303
																EOD-FR:pifq.MIM156-WL:pifq	0.097183	-0.0303659	0.224732	0.404301
																WL:pifq.MIM156-WL:pifq	0.072242	-0.0553069	0.199791	0.875927
																WL:MIR156.OE-EOD-FR:MIR156.OE	-0.182239	-0.309788	-0.0546906	0.0001054
																EOD-FR:MIM156-EOD-FR:MIR156.OE	-0.124011	-0.25156	0.00353765	0.0675867
																WL:MIM156-EOD-FR:MIR156.OE	-0.171764	-0.299313	-0.0442156	0.0004162
																EOD-FR:PIF5OE.MIR156OE-EOD-FR:MIR156.OE	0.27359	0.146041	0.401139	0
																WL:PIF5OE.MIR156OE-EOD-FR:MIR156.OE	0.058805	-0.0687439	0.186354	0.979431
																EOD-FR:PIF5OE.MIM156-EOD-FR:MIR156.OE	-0.138831	-0.26638	-0.0112823	0.0174982
																WL:PIF5OE.MIM156-EOD-FR:MIR156.OE	-0.171783	-0.299332	-0.0442344	0.0004152
																EOD-FR:pifq.MIR156OE-EOD-FR:MIR156.OE	0.034389	-0.0931599	0.161938	0.999974
																WL:pifq.MIR156OE-EOD-FR:MIR156.OE	-0.100169	-0.227718	0.0273795	0.347344
																EOD-FR:pifq.MIM156-EOD-FR:MIR156.OE	-0.174489	-0.302038	-0.0469399	0.0002935
																WL:pifq.MIM156-EOD-FR:MIR156.OE	-0.19943	-0.326979	-0.0718809	9.3e-06
																EOD-FR:MIM156-WL:MIR156.OE	0.0582282	-0.0693207	0.185777	0.98137
																WL:MIM156-WL:MIR156.OE	0.010475	-0.117074	0.138024	1
																EOD-FR:PIF5OE.MIR156OE-WL:MIR156.OE	0.45583	0.328281	0.583379	0
																WL:PIF5OE.MIR156OE-WL:MIR156.OE	0.241044	0.113496	0.368593	0
																EOD-FR:PIF5OE.MIM156-WL:MIR156.OE	0.0434083	-0.0841407	0.170957	0.999377
																WL:PIF5OE.MIM156-WL:MIR156.OE	0.0104562	-0.117093	0.138005	1
																EOD-FR:pifq.MIR156OE-WL:MIR156.OE	0.216629	0.0890796	0.344177	7e-07
																WL:pifq.MIR156OE-WL:MIR156.OE	0.0820701	-0.0454788	0.209619	0.715958
																EOD-FR:pifq.MIM156-WL:MIR156.OE	0.00775071	-0.119798	0.1353	1
																WL:pifq.MIM156-WL:MIR156.OE	-0.0171903	-0.144739	0.110359	1
																WL:MIM156-EOD-FR:MIM156	-0.0477533	-0.175302	0.0797956	0.997953
																EOD-FR:PIF5OE.MIR156OE-EOD-FR:MIM156	0.397601	0.270053	0.52515	0
																WL:PIF5OE.MIR156OE-EOD-FR:MIM156	0.182816	0.0552673	0.310365	9.75e-05
																EOD-FR:PIF5OE.MIM156-EOD-FR:MIM156	-0.01482	-0.142369	0.112729	1
																WL:PIF5OE.MIM156-EOD-FR:MIM156	-0.047772	-0.175321	0.0797769	0.997943
																EOD-FR:pifq.MIR156OE-EOD-FR:MIM156	0.1584	0.0308513	0.285949	0.0021212
																WL:pifq.MIR156OE-EOD-FR:MIM156	0.0238419	-0.103707	0.151391	1
																EOD-FR:pifq.MIM156-EOD-FR:MIM156	-0.0504775	-0.178026	0.0770714	0.996053
																WL:pifq.MIM156-EOD-FR:MIM156	-0.0754185	-0.202967	0.0521304	0.831657
																EOD-FR:PIF5OE.MIR156OE-WL:MIM156	0.445355	0.317806	0.572904	0
																WL:PIF5OE.MIR156OE-WL:MIM156	0.23057	0.103021	0.358118	1e-07
																EOD-FR:PIF5OE.MIM156-WL:MIM156	0.0329333	-0.0946156	0.160482	0.999986
																WL:PIF5OE.MIM156-WL:MIM156	-1.87362e-05	-0.127568	0.12753	1
																EOD-FR:pifq.MIR156OE-WL:MIM156	0.206153	0.0786046	0.333702	3.4e-06
																WL:pifq.MIR156OE-WL:MIM156	0.0715952	-0.0559537	0.199144	0.883969
																EOD-FR:pifq.MIM156-WL:MIM156	-0.00272425	-0.130273	0.124825	1
																WL:pifq.MIM156-WL:MIM156	-0.0276652	-0.155214	0.0998837	0.999999
																WL:PIF5OE.MIR156OE-EOD-FR:PIF5OE.MIR156OE	-0.214785	-0.342334	-0.0872363	9e-07
																EOD-FR:PIF5OE.MIM156-EOD-FR:PIF5OE.MIR156OE	-0.412421	-0.53997	-0.284873	0
																WL:PIF5OE.MIM156-EOD-FR:PIF5OE.MIR156OE	-0.445373	-0.572922	-0.317825	0
																EOD-FR:pifq.MIR156OE-EOD-FR:PIF5OE.MIR156OE	-0.239201	-0.36675	-0.111652	0
																WL:pifq.MIR156OE-EOD-FR:PIF5OE.MIR156OE	-0.37376	-0.501308	-0.246211	0
																EOD-FR:pifq.MIM156-EOD-FR:PIF5OE.MIR156OE	-0.448079	-0.575628	-0.32053	0
																WL:pifq.MIM156-EOD-FR:PIF5OE.MIR156OE	-0.47302	-0.600569	-0.345471	0
																EOD-FR:PIF5OE.MIM156-WL:PIF5OE.MIR156OE	-0.197636	-0.325185	-0.0700873	1.21e-05
																WL:PIF5OE.MIM156-WL:PIF5OE.MIR156OE	-0.230588	-0.358137	-0.103039	1e-07
																EOD-FR:pifq.MIR156OE-WL:PIF5OE.MIR156OE	-0.024416	-0.151965	0.103133	1
																WL:pifq.MIR156OE-WL:PIF5OE.MIR156OE	-0.158974	-0.286523	-0.0314254	0.0019838
																EOD-FR:pifq.MIM156-WL:PIF5OE.MIR156OE	-0.233294	-0.360843	-0.105745	0
																WL:pifq.MIM156-WL:PIF5OE.MIR156OE	-0.258235	-0.385784	-0.130686	0
																WL:PIF5OE.MIM156-EOD-FR:PIF5OE.MIM156	-0.032952	-0.160501	0.0945969	0.999986
																EOD-FR:pifq.MIR156OE-EOD-FR:PIF5OE.MIM156	0.17322	0.0456713	0.300769	0.0003456
																WL:pifq.MIR156OE-EOD-FR:PIF5OE.MIM156	0.0386619	-0.088887	0.166211	0.999866
																EOD-FR:pifq.MIM156-EOD-FR:PIF5OE.MIM156	-0.0356576	-0.163206	0.0918914	0.999956
																WL:pifq.MIM156-EOD-FR:PIF5OE.MIM156	-0.0605985	-0.188147	0.0669504	0.972372
																EOD-FR:pifq.MIR156OE-WL:PIF5OE.MIM156	0.206172	0.0786233	0.333721	3.4e-06
																WL:pifq.MIR156OE-WL:PIF5OE.MIM156	0.0716139	-0.055935	0.199163	0.883741
																EOD-FR:pifq.MIM156-WL:PIF5OE.MIM156	-0.00270552	-0.130254	0.124843	1
																WL:pifq.MIM156-WL:PIF5OE.MIM156	-0.0276465	-0.155195	0.0999024	0.999999
																WL:pifq.MIR156OE-EOD-FR:pifq.MIR156OE	-0.134558	-0.262107	-0.00700944	0.0264456
																EOD-FR:pifq.MIM156-EOD-FR:pifq.MIR156OE	-0.208878	-0.336427	-0.0813289	2.3e-06
																WL:pifq.MIM156-EOD-FR:pifq.MIR156OE	-0.233819	-0.361368	-0.10627	0
																EOD-FR:pifq.MIM156-WL:pifq.MIR156OE	-0.0743194	-0.201868	0.0532295	0.847859
																WL:pifq.MIM156-WL:pifq.MIR156OE	-0.0992604	-0.226809	0.0282885	0.364261
																WL:pifq.MIM156-EOD-FR:pifq.MIM156	-0.024941	-0.15249	0.102608	1

## Sheet: branches
rosette-leaf branches
	Df	SS	MS	F value	Pr(>F)				Df	SS	MS	F value	Pr(>F)				Df	SS	MS	F value	Pr(>F)
TREATMENT	1	285.2	285.19	388.16	<2e-16	***		TREATMENT	1	277.89	277.89	288.31	<2e-16	***		TREATMENT	1	616.4	616.4	608.88	<2e-16	***
GENOTYPE	5	597.6	119.53	162.68	<2e-16	***		GENOTYPE	2	86.01	43	44.62	<2e-16	***		GENOTYPE	8	737.3	92.2	91.04	<2e-16	***
TREATMENT:GENOTYPE	5	170.9	34.18	46.52	<2e-16	***		TREATMENT:GENOTYPE	2	53.01	26.5	27.5	2.47e-11	***		TREATMENT:GENOTYPE	8	185	23.1	22.84	<2e-16	***
Residuals	420	308.6	0.73					Residuals	210	202.42	0.96					Residuals	630	637.8	1
Signif. codes: 0 ‘***’ 0.001 ‘**’ 0.01 ‘*’ 0.05 ‘.’ 0.1 ‘ ’ 1								Signif. codes: 0 ‘***’ 0.001 ‘**’ 0.01 ‘*’ 0.05 ‘.’ 0.1 ‘ ’ 1								Signif. codes: 0 ‘***’ 0.001 ‘**’ 0.01 ‘*’ 0.05 ‘.’ 0.1 ‘ ’ 1
Tukey multiple comparisons of means								Tukey multiple comparisons of means								Tukey multiple comparisons of means
95% family-wise confidence level								95% family-wise confidence level								95% family-wise confidence level
TREATMENT								TREATMENT								TREATMENT
	diff	lwr	upr	p					diff	lwr	upr	p					diff	lwr	upr	p
WL-EOD-FR	1.625	1.46287	1.78713	0				WL-EOD-FR	2.26852	2.00514	2.53189	0				WL-EOD-FR	1.95062	1.79538	2.10585		0
GENOTYPE								GENOTYPE								GENOTYPE
	diff	lwr	upr	p					diff	lwr	upr	p					diff	lwr	upr	p
PIF1.OE-Col.0	-0.708333	-1.11733	-0.299336	1.53e-05				MIR156.OE-Col.0	1.11111	0.724871	1.49735	0				PIF5.OE-Col.0	-2.88889	-3.41085	-2.36693	0
PIF3.OE-Col.0	-1.70833	-2.11733	-1.29934	0				MIM156-Col.0	-0.375	-0.76124	0.0112403	0.0591449				pifq-Col.0	0.361111	-0.160848	0.883071	0.437825
PIF4.OE-Col.0	-2.08333	-2.49233	-1.67434	0				MIM156-MIR156.OE	-1.48611	-1.87235	-1.09987	0				MIR156.OE-Col.0	1.125	0.603041	1.64696	0
PIF5.OE-Col.0	-2.81944	-3.22844	-2.41045	0												MIM156-Col.0	-0.416667	-0.938626	0.105293	0.241354
pifq-Col.0	0.527778	0.11878	0.936775	0.0033851				`TREATMENT:GENOTYPE`								PIF5OE.MIR156OE-Col.0	-0.138889	-0.660848	0.383071	0.996001
PIF3.OE-PIF1.OE	-1	-1.409	-0.591003	0					diff	lwr	upr	p				PIF5OE.MIM156-Col.0	-0.527778	-1.04974	-0.00581836	0.0451207
PIF4.OE-PIF1.OE	-1.375	-1.784	-0.966003	0				WL:Col.0-EOD-FR:Col.0	1.94444	1.27887	2.61002	0				pifq.MIR156OE-Col.0	0.569444	0.047485	1.0914	0.0206895
PIF5.OE-PIF1.OE	-2.11111	-2.52011	-1.70211	0				EOD-FR:MIR156.OE-EOD-FR:Col.0	0.277778	-0.387801	0.943357	0.836316				pifq.MIM156-Col.0	-0.666667	-1.18863	-0.144707	0.0025279
pifq-PIF1.OE	1.23611	0.827114	1.64511	0				WL:MIR156.OE-EOD-FR:Col.0	3.88889	3.22331	4.55447	0				pifq-PIF5.OE	3.25	2.72804	3.77196	0
PIF4.OE-PIF3.OE	-0.375	-0.783997	0.0339974	0.0935373				EOD-FR:MIM156-EOD-FR:Col.0	-0.0277778	-0.693357	0.637801	0.999996				MIR156.OE-PIF5.OE	4.01389	3.49193	4.53585	0
PIF5.OE-PIF3.OE	-1.11111	-1.52011	-0.702114	0				WL:MIM156-EOD-FR:Col.0	1.22222	0.556643	1.8878	4.7e-06				MIM156-PIF5.OE	2.47222	1.95026	2.99418	0
pifq-PIF3.OE	2.23611	1.82711	2.64511	0				EOD-FR:MIR156.OE-WL:Col.0	-1.66667	-2.33225	-1.00109	0				PIF5OE.MIR156OE-PIF5.OE	2.75	2.22804	3.27196	0
PIF5.OE-PIF4.OE	-0.736111	-1.14511	-0.327114	5.9e-06				WL:MIR156.OE-WL:Col.0	1.94444	1.27887	2.61002	0				PIF5OE.MIM156-PIF5.OE	2.36111	1.83915	2.88307	0
pifq-PIF4.OE	2.61111	2.20211	3.02011	0				EOD-FR:MIM156-WL:Col.0	-1.97222	-2.6378	-1.30664	0				pifq.MIR156OE-PIF5.OE	3.45833	2.93637	3.98029	0
pifq-PIF5.OE	3.34722	2.93822	3.75622	0				WL:MIM156-WL:Col.0	-0.722222	-1.3878	-0.0566435	0.0248008				pifq.MIM156-PIF5.OE	2.22222	1.70026	2.74418	0
								WL:MIR156.OE-EOD-FR:MIR156.OE	3.61111	2.94553	4.27669	0				MIR156.OE-pifq	0.763889	0.241929	1.28585	0.0002157
`TREATMENT:GENOTYPE`								EOD-FR:MIM156-EOD-FR:MIR156.OE	-0.305556	-0.971134	0.360023	0.773463				MIM156-pifq	-0.777778	-1.29974	-0.255818	0.0001477
	diff	lwr	upr	p				WL:MIM156-EOD-FR:MIR156.OE	0.944444	0.278866	1.61002	0.0891524				PIF5OE.MIR156OE-pifq	-0.5	-1.02196	0.0219594	0.0726307
WL:Col.0-EOD-FR:Col.0	2.75	2.08598	3.41402	0				EOD-FR:MIM156-WL:MIR156.OE	-3.91667	-4.58225	-3.25109	0				PIF5OE.MIM156-pifq	-0.888889	-1.41085	-0.366929	5.7e-06
EOD-FR:PIF1.OE-EOD-FR:Col.0	-0.416667	-1.08068	0.247349	0.649927				WL:MIM156-WL:MIR156.OE	-2.66667	-3.33225	-2.00109	0				pifq.MIR156OE-pifq	0.208333	-0.313626	0.730293	0.946743
WL:PIF1.OE-EOD-FR:Col.0	1.75	1.08598	2.41402	0				WL:MIM156-EOD-FR:MIM156	1.25	0.584421	1.91558	0.0661867				pifq.MIM156-pifq	-1.02778	-1.54974	-0.505818	1e-07
EOD-FR:PIF3.OE-EOD-FR:Col.0	-0.527778	-1.19179	0.136238	0.276106												MIM156-MIR156.OE	-1.54167	-2.06363	-1.01971	0
WL:PIF3.OE-EOD-FR:Col.0	-0.138889	-0.802904	0.525126	0.999934												PIF5OE.MIR156OE-MIR156.OE	-1.26389	-1.78585	-0.741929	0
EOD-FR:PIF4.OE-EOD-FR:Col.0	-1.02778	-1.69179	-0.363762	3.51e-05												PIF5OE.MIM156-MIR156.OE	-1.65278	-2.17474	-1.13082	0
WL:PIF4.OE-EOD-FR:Col.0	-0.388889	-1.0529	0.275126	0.743065												pifq.MIR156OE-MIR156.OE	-0.555556	-1.07751	-0.0335961	0.0270595
EOD-FR:PIF5.OE-EOD-FR:Col.0	-1.58333	-2.24735	-0.919318	0												pifq.MIM156-MIR156.OE	-1.79167	-2.31363	-1.26971	0
WL:PIF5.OE-EOD-FR:Col.0	-1.30556	-1.96957	-0.64154	0												PIF5OE.MIR156OE-MIM156	0.277778	-0.244182	0.799737	0.772728
EOD-FR:pifq-EOD-FR:Col.0	0.138889	-0.525126	0.802904	0.999934												PIF5OE.MIM156-MIM156	-0.111111	-0.633071	0.410848	0.999184
WL:pifq-EOD-FR:Col.0	3.66667	3.00265	4.33068	0												pifq.MIR156OE-MIM156	0.986111	0.464152	1.50807	2e-07
EOD-FR:PIF1.OE-WL:Col.0	-3.16667	-3.83068	-2.50265	0												pifq.MIM156-MIM156	-0.25	-0.771959	0.271959	0.859762
WL:PIF1.OE-WL:Col.0	-1	-1.66402	-0.335985	6.85e-05												PIF5OE.MIM156-PIF5OE.MIR156OE	-0.388889	-0.910848	0.133071	0.332113
EOD-FR:PIF3.OE-WL:Col.0	-3.27778	-3.94179	-2.61376	0												pifq.MIR156OE-PIF5OE.MIR156OE	0.708333	0.186374	1.23029	0.0009179
WL:PIF3.OE-WL:Col.0	-2.88889	-3.5529	-2.22487	0												pifq.MIM156-PIF5OE.MIR156OE	-0.527778	-1.04974	-0.00581836	0.0451207
EOD-FR:PIF4.OE-WL:Col.0	-3.77778	-4.44179	-3.11376	0												pifq.MIR156OE-PIF5OE.MIM156	1.09722	0.575263	1.61918	0
WL:PIF4.OE-WL:Col.0	-3.13889	-3.8029	-2.47487	0												pifq.MIM156-PIF5OE.MIM156	-0.138889	-0.660848	0.383071	0.996001
EOD-FR:PIF5.OE-WL:Col.0	-4.33333	-4.99735	-3.66932	0												pifq.MIM156-pifq.MIR156OE	-1.23611	-1.75807	-0.714152	0
WL:PIF5.OE-WL:Col.0	-4.05556	-4.71957	-3.39154	0
EOD-FR:pifq-WL:Col.0	-2.61111	-3.27513	-1.9471	0												`TREATMENT:GENOTYPE`
WL:pifq-WL:Col.0	0.916667	0.252651	1.58068	0.0004579													diff	lwr	upr	p
WL:PIF1.OE-EOD-FR:PIF1.OE	2.16667	1.50265	2.83068	0												WL:Col.0-EOD-FR:Col.0	2.5	1.66916	3.33084	0
EOD-FR:PIF3.OE-EOD-FR:PIF1.OE	-0.111111	-0.775126	0.552904	0.999993												EOD-FR:PIF5.OE-EOD-FR:Col.0	-1.69444	-2.52529	-0.863603	0
WL:PIF3.OE-EOD-FR:PIF1.OE	0.277778	-0.386238	0.941793	0.967716												WL:PIF5.OE-EOD-FR:Col.0	-1.58333	-2.41417	-0.752492	0
EOD-FR:PIF4.OE-EOD-FR:PIF1.OE	-0.611111	-1.27513	0.0529042	0.105084												EOD-FR:pifq-EOD-FR:Col.0	0.222222	-0.608619	1.05306	0.999977
WL:PIF4.OE-EOD-FR:PIF1.OE	0.0277778	-0.636238	0.691793	1												WL:pifq-EOD-FR:Col.0	3	2.16916	3.83084	0
EOD-FR:PIF5.OE-EOD-FR:PIF1.OE	-1.16667	-1.83068	-0.502651	1e-06												EOD-FR:MIR156.OE-EOD-FR:Col.0	0.75	-0.0808411	1.58084	0.135115
WL:PIF5.OE-EOD-FR:PIF1.OE	-0.888889	-1.5529	-0.224874	0.0008325												WL:MIR156.OE-EOD-FR:Col.0	4	3.16916	4.83084	0
EOD-FR:pifq-EOD-FR:PIF1.OE	0.555556	-0.10846	1.21957	0.206034												EOD-FR:MIM156-EOD-FR:Col.0	0.361111	-0.46973	1.19195	0.98881
WL:pifq-EOD-FR:PIF1.OE	4.08333	3.41932	4.74735	0												WL:MIM156-EOD-FR:Col.0	1.30556	0.474714	2.1364	8e-06
EOD-FR:PIF3.OE-WL:PIF1.OE	-2.27778	-2.94179	-1.61376	0												EOD-FR:PIF5OE.MIR156OE-EOD-FR:Col.0	-0.138889	-0.96973	0.691952	1
WL:PIF3.OE-WL:PIF1.OE	-1.88889	-2.5529	-1.22487	0												WL:PIF5OE.MIR156OE-EOD-FR:Col.0	2.36111	1.53027	3.19195	0
EOD-FR:PIF4.OE-WL:PIF1.OE	-2.77778	-3.44179	-2.11376	0												EOD-FR:PIF5OE.MIM156-EOD-FR:Col.0	0.222222	-0.608619	1.05306	0.999977
WL:PIF4.OE-WL:PIF1.OE	-2.13889	-2.8029	-1.47487	0												WL:PIF5OE.MIM156-EOD-FR:Col.0	1.22222	0.391381	2.05306	5.04e-05
EOD-FR:PIF5.OE-WL:PIF1.OE	-3.33333	-3.99735	-2.66932	0												EOD-FR:pifq.MIR156OE-EOD-FR:Col.0	0.222222	-0.608619	1.05306	0.999977
WL:PIF5.OE-WL:PIF1.OE	-3.05556	-3.71957	-2.39154	0												WL:pifq.MIR156OE-EOD-FR:Col.0	3.41667	2.58583	4.24751	0
EOD-FR:pifq-WL:PIF1.OE	-1.61111	-2.27513	-0.947096	0												EOD-FR:pifq.MIM156-EOD-FR:Col.0	-0.0555556	-0.886397	0.775285	1
WL:pifq-WL:PIF1.OE	1.91667	1.25265	2.58068	0												WL:pifq.MIM156-EOD-FR:Col.0	1.22222	0.391381	2.05306	5.04e-05
WL:PIF3.OE-EOD-FR:PIF3.OE	0.388889	-0.275126	1.0529	0.743065												EOD-FR:PIF5.OE-WL:Col.0	-4.19444	-5.02529	-3.3636	0
EOD-FR:PIF4.OE-EOD-FR:PIF3.OE	-0.5	-1.16402	0.164015	0.358803												WL:PIF5.OE-WL:Col.0	-4.08333	-4.91417	-3.25249	0
WL:PIF4.OE-EOD-FR:PIF3.OE	0.138889	-0.525126	0.802904	0.999934												EOD-FR:pifq-WL:Col.0	-2.27778	-3.10862	-1.44694	0
EOD-FR:PIF5.OE-EOD-FR:PIF3.OE	-1.05556	-1.71957	-0.39154	1.77e-05												WL:pifq-WL:Col.0	0.5	-0.330841	1.33084	0.810681
WL:PIF5.OE-EOD-FR:PIF3.OE	-0.777778	-1.44179	-0.113762	0.0075036												EOD-FR:MIR156.OE-WL:Col.0	-1.75	-2.58084	-0.919159	0
EOD-FR:pifq-EOD-FR:PIF3.OE	0.666667	0.00265132	1.33068	0.0480547												WL:MIR156.OE-WL:Col.0	1.5	0.669159	2.33084	1e-07
WL:pifq-EOD-FR:PIF3.OE	4.19444	3.53043	4.85846	0												EOD-FR:MIM156-WL:Col.0	-2.13889	-2.96973	-1.30805	0
EOD-FR:PIF4.OE-WL:PIF3.OE	-0.888889	-1.5529	-0.224874	0.0008325												WL:MIM156-WL:Col.0	-1.19444	-2.02529	-0.363603	9.05e-05
WL:PIF4.OE-WL:PIF3.OE	-0.25	-0.914015	0.414015	0.985644												EOD-FR:PIF5OE.MIR156OE-WL:Col.0	-2.63889	-3.46973	-1.80805	0
EOD-FR:PIF5.OE-WL:PIF3.OE	-1.44444	-2.10846	-0.780429	0												WL:PIF5OE.MIR156OE-WL:Col.0	-0.138889	-0.96973	0.691952	1
WL:PIF5.OE-WL:PIF3.OE	-1.16667	-1.83068	-0.502651	1e-06												EOD-FR:PIF5OE.MIM156-WL:Col.0	-2.27778	-3.10862	-1.44694	0
EOD-FR:pifq-WL:PIF3.OE	0.277778	-0.386238	0.941793	0.967716												WL:PIF5OE.MIM156-WL:Col.0	-1.27778	-2.10862	-0.446937	1.5e-05
WL:pifq-WL:PIF3.OE	3.80556	3.14154	4.46957	0												EOD-FR:pifq.MIR156OE-WL:Col.0	-2.27778	-3.10862	-1.44694	0
WL:PIF4.OE-EOD-FR:PIF4.OE	0.638889	-0.0251265	1.3029	0.0719956												WL:pifq.MIR156OE-WL:Col.0	0.916667	0.0858256	1.74751	0.0144883
EOD-FR:PIF5.OE-EOD-FR:PIF4.OE	-0.555556	-1.21957	0.10846	0.206034												EOD-FR:pifq.MIM156-WL:Col.0	-2.55556	-3.3864	-1.72471	0
WL:PIF5.OE-EOD-FR:PIF4.OE	-0.277778	-0.941793	0.386238	0.967716												WL:pifq.MIM156-WL:Col.0	-1.27778	-2.10862	-0.446937	1.5e-05
EOD-FR:pifq-EOD-FR:PIF4.OE	1.16667	0.502651	1.83068	1e-06												WL:PIF5.OE-EOD-FR:PIF5.OE	0.111111	-0.71973	0.941952	1
WL:pifq-EOD-FR:PIF4.OE	4.69444	4.03043	5.35846	0												EOD-FR:pifq-EOD-FR:PIF5.OE	1.91667	1.08583	2.74751	0
EOD-FR:PIF5.OE-WL:PIF4.OE	-1.19444	-1.85846	-0.530429	5e-07												WL:pifq-EOD-FR:PIF5.OE	4.69444	3.8636	5.52529	0
WL:PIF5.OE-WL:PIF4.OE	-0.916667	-1.58068	-0.252651	0.0004579												EOD-FR:MIR156.OE-EOD-FR:PIF5.OE	2.44444	1.6136	3.27529	0
EOD-FR:pifq-WL:PIF4.OE	0.527778	-0.136238	1.19179	0.276106												WL:MIR156.OE-EOD-FR:PIF5.OE	5.69444	4.8636	6.52529	0
WL:pifq-WL:PIF4.OE	4.05556	3.39154	4.71957	0												EOD-FR:MIM156-EOD-FR:PIF5.OE	2.05556	1.22471	2.8864	0
WL:PIF5.OE-EOD-FR:PIF5.OE	0.277778	-0.386238	0.941793	0.967716												WL:MIM156-EOD-FR:PIF5.OE	3	2.16916	3.83084	0
EOD-FR:pifq-EOD-FR:PIF5.OE	1.72222	1.05821	2.38624	0												EOD-FR:PIF5OE.MIR156OE-EOD-FR:PIF5.OE	1.55556	0.724715	2.3864	0
WL:pifq-EOD-FR:PIF5.OE	5.25	4.58598	5.91402	0												WL:PIF5OE.MIR156OE-EOD-FR:PIF5.OE	4.05556	3.22471	4.8864	0
EOD-FR:pifq-WL:PIF5.OE	1.44444	0.780429	2.10846	0												EOD-FR:PIF5OE.MIM156-EOD-FR:PIF5.OE	1.91667	1.08583	2.74751	0
WL:pifq-WL:PIF5.OE	4.97222	4.30821	5.63624	0												WL:PIF5OE.MIM156-EOD-FR:PIF5.OE	2.91667	2.08583	3.74751	0
WL:pifq-EOD-FR:pifq	3.52778	2.86376	4.19179	0												EOD-FR:pifq.MIR156OE-EOD-FR:PIF5.OE	1.91667	1.08583	2.74751	0
																WL:pifq.MIR156OE-EOD-FR:PIF5.OE	5.11111	4.28027	5.94195	0
																EOD-FR:pifq.MIM156-EOD-FR:PIF5.OE	1.63889	0.808048	2.46973	0
																WL:pifq.MIM156-EOD-FR:PIF5.OE	2.91667	2.08583	3.74751	0
																EOD-FR:pifq-WL:PIF5.OE	1.80556	0.974715	2.6364	0
																WL:pifq-WL:PIF5.OE	4.58333	3.75249	5.41417	0
																EOD-FR:MIR156.OE-WL:PIF5.OE	2.33333	1.50249	3.16417	0
																WL:MIR156.OE-WL:PIF5.OE	5.58333	4.75249	6.41417	0
																EOD-FR:MIM156-WL:PIF5.OE	1.94444	1.1136	2.77529	0
																WL:MIM156-WL:PIF5.OE	2.88889	2.05805	3.71973	0
																EOD-FR:PIF5OE.MIR156OE-WL:PIF5.OE	1.44444	0.613603	2.27529	3e-07
																WL:PIF5OE.MIR156OE-WL:PIF5.OE	3.94444	3.1136	4.77529	0
																EOD-FR:PIF5OE.MIM156-WL:PIF5.OE	1.80556	0.974715	2.6364	0
																WL:PIF5OE.MIM156-WL:PIF5.OE	2.80556	1.97471	3.6364	0
																EOD-FR:pifq.MIR156OE-WL:PIF5.OE	1.80556	0.974715	2.6364	0
																WL:pifq.MIR156OE-WL:PIF5.OE	5	4.16916	5.83084	0
																EOD-FR:pifq.MIM156-WL:PIF5.OE	1.52778	0.696937	2.35862	0
																WL:pifq.MIM156-WL:PIF5.OE	2.80556	1.97471	3.6364	0
																WL:pifq-EOD-FR:pifq	2.77778	1.94694	3.60862	0
																EOD-FR:MIR156.OE-EOD-FR:pifq	0.527778	-0.303063	1.35862	0.735919
																WL:MIR156.OE-EOD-FR:pifq	3.77778	2.94694	4.60862	0
																EOD-FR:MIM156-EOD-FR:pifq	0.138889	-0.691952	0.96973	1
																WL:MIM156-EOD-FR:pifq	1.08333	0.252492	1.91417	0.000823
																EOD-FR:PIF5OE.MIR156OE-EOD-FR:pifq	-0.361111	-1.19195	0.46973	0.98881
																WL:PIF5OE.MIR156OE-EOD-FR:pifq	2.13889	1.30805	2.96973	0
																EOD-FR:PIF5OE.MIM156-EOD-FR:pifq	7.10543e-15	-0.830841	0.830841	1
																WL:PIF5OE.MIM156-EOD-FR:pifq	1	0.169159	1.83084	0.0037075
																EOD-FR:pifq.MIR156OE-EOD-FR:pifq	1.33227e-15	-0.830841	0.830841	1
																WL:pifq.MIR156OE-EOD-FR:pifq	3.19444	2.3636	4.02529	0
																EOD-FR:pifq.MIM156-EOD-FR:pifq	-0.277778	-1.10862	0.553063	0.999505
																WL:pifq.MIM156-EOD-FR:pifq	1	0.169159	1.83084	0.0037075
																EOD-FR:MIR156.OE-WL:pifq	-2.25	-3.08084	-1.41916	0
																WL:MIR156.OE-WL:pifq	1	0.169159	1.83084	0.0037075
																EOD-FR:MIM156-WL:pifq	-2.63889	-3.46973	-1.80805	0
																WL:MIM156-WL:pifq	-1.69444	-2.52529	-0.863603	0
																EOD-FR:PIF5OE.MIR156OE-WL:pifq	-3.13889	-3.96973	-2.30805	0
																WL:PIF5OE.MIR156OE-WL:pifq	-0.638889	-1.46973	0.191952	0.386774
																EOD-FR:PIF5OE.MIM156-WL:pifq	-2.77778	-3.60862	-1.94694	0
																WL:PIF5OE.MIM156-WL:pifq	-1.77778	-2.60862	-0.946937	0
																EOD-FR:pifq.MIR156OE-WL:pifq	-2.77778	-3.60862	-1.94694	0
																WL:pifq.MIR156OE-WL:pifq	0.416667	-0.414174	1.24751	0.954265
																EOD-FR:pifq.MIM156-WL:pifq	-3.05556	-3.8864	-2.22471	0
																WL:pifq.MIM156-WL:pifq	-1.77778	-2.60862	-0.946937	0
																WL:MIR156.OE-EOD-FR:MIR156.OE	3.25	2.41916	4.08084	0
																EOD-FR:MIM156-EOD-FR:MIR156.OE	-0.388889	-1.21973	0.441952	0.976105
																WL:MIM156-EOD-FR:MIR156.OE	0.555556	-0.275286	1.3864	0.651649
																EOD-FR:PIF5OE.MIR156OE-EOD-FR:MIR156.OE	-0.888889	-1.71973	-0.0580478	0.0220543
																WL:PIF5OE.MIR156OE-EOD-FR:MIR156.OE	1.61111	0.78027	2.44195	0
																EOD-FR:PIF5OE.MIM156-EOD-FR:MIR156.OE	-0.527778	-1.35862	0.303063	0.735919
																WL:PIF5OE.MIM156-EOD-FR:MIR156.OE	0.472222	-0.358619	1.30306	0.872697
																EOD-FR:pifq.MIR156OE-EOD-FR:MIR156.OE	-0.527778	-1.35862	0.303063	0.735919
																WL:pifq.MIR156OE-EOD-FR:MIR156.OE	2.66667	1.83583	3.49751	0
																EOD-FR:pifq.MIM156-EOD-FR:MIR156.OE	-0.805556	-1.6364	0.0252855	0.0695457
																WL:pifq.MIM156-EOD-FR:MIR156.OE	0.472222	-0.358619	1.30306	0.872697
																EOD-FR:MIM156-WL:MIR156.OE	-3.63889	-4.46973	-2.80805	0
																WL:MIM156-WL:MIR156.OE	-2.69444	-3.52529	-1.8636	0
																EOD-FR:PIF5OE.MIR156OE-WL:MIR156.OE	-4.13889	-4.96973	-3.30805	0
																WL:PIF5OE.MIR156OE-WL:MIR156.OE	-1.63889	-2.46973	-0.808048	0
																EOD-FR:PIF5OE.MIM156-WL:MIR156.OE	-3.77778	-4.60862	-2.94694	0
																WL:PIF5OE.MIM156-WL:MIR156.OE	-2.77778	-3.60862	-1.94694	0
																EOD-FR:pifq.MIR156OE-WL:MIR156.OE	-3.77778	-4.60862	-2.94694	0
																WL:pifq.MIR156OE-WL:MIR156.OE	-0.583333	-1.41417	0.247508	0.562257
																EOD-FR:pifq.MIM156-WL:MIR156.OE	-4.05556	-4.8864	-3.22471	0
																WL:pifq.MIM156-WL:MIR156.OE	-2.77778	-3.60862	-1.94694	0
																WL:MIM156-EOD-FR:MIM156	0.944444	0.113603	1.77529	0.0093529
																EOD-FR:PIF5OE.MIR156OE-EOD-FR:MIM156	-0.5	-1.33084	0.330841	0.810681
																WL:PIF5OE.MIR156OE-EOD-FR:MIM156	2	1.16916	2.83084	0
																EOD-FR:PIF5OE.MIM156-EOD-FR:MIM156	-0.138889	-0.96973	0.691952	1
																WL:PIF5OE.MIM156-EOD-FR:MIM156	0.861111	0.03027	1.69195	0.0329671
																EOD-FR:pifq.MIR156OE-EOD-FR:MIM156	-0.138889	-0.96973	0.691952	1
																WL:pifq.MIR156OE-EOD-FR:MIM156	3.05556	2.22471	3.8864	0
																EOD-FR:pifq.MIM156-EOD-FR:MIM156	-0.416667	-1.24751	0.414174	0.954265
																WL:pifq.MIM156-EOD-FR:MIM156	0.861111	0.03027	1.69195	0.0329671
																EOD-FR:PIF5OE.MIR156OE-WL:MIM156	-1.44444	-2.27529	-0.613603	3e-07
																WL:PIF5OE.MIR156OE-WL:MIM156	1.05556	0.224715	1.8864	0.0013797
																EOD-FR:PIF5OE.MIM156-WL:MIM156	-1.08333	-1.91417	-0.252492	0.000823
																WL:PIF5OE.MIM156-WL:MIM156	-0.0833333	-0.914174	0.747508	1
																EOD-FR:pifq.MIR156OE-WL:MIM156	-1.08333	-1.91417	-0.252492	0.000823
																WL:pifq.MIR156OE-WL:MIM156	2.11111	1.28027	2.94195	0
																EOD-FR:pifq.MIM156-WL:MIM156	-1.36111	-2.19195	-0.53027	2.2e-06
																WL:pifq.MIM156-WL:MIM156	-0.0833333	-0.914174	0.747508	1
																WL:PIF5OE.MIR156OE-EOD-FR:PIF5OE.MIR156OE	2.5	1.66916	3.33084	0
																EOD-FR:PIF5OE.MIM156-EOD-FR:PIF5OE.MIR156OE	0.361111	-0.46973	1.19195	0.98881
																WL:PIF5OE.MIM156-EOD-FR:PIF5OE.MIR156OE	1.36111	0.53027	2.19195	2.2e-06
																EOD-FR:pifq.MIR156OE-EOD-FR:PIF5OE.MIR156OE	0.361111	-0.46973	1.19195	0.98881
																WL:pifq.MIR156OE-EOD-FR:PIF5OE.MIR156OE	3.55556	2.72471	4.3864	0
																EOD-FR:pifq.MIM156-EOD-FR:PIF5OE.MIR156OE	0.0833333	-0.747508	0.914174	1
																WL:pifq.MIM156-EOD-FR:PIF5OE.MIR156OE	1.36111	0.53027	2.19195	2.2e-06
																EOD-FR:PIF5OE.MIM156-WL:PIF5OE.MIR156OE	-2.13889	-2.96973	-1.30805	0
																WL:PIF5OE.MIM156-WL:PIF5OE.MIR156OE	-1.13889	-1.96973	-0.308048	0.0002805
																EOD-FR:pifq.MIR156OE-WL:PIF5OE.MIR156OE	-2.13889	-2.96973	-1.30805	0
																WL:pifq.MIR156OE-WL:PIF5OE.MIR156OE	1.05556	0.224715	1.8864	0.0013797
																EOD-FR:pifq.MIM156-WL:PIF5OE.MIR156OE	-2.41667	-3.24751	-1.58583	0
																WL:pifq.MIM156-WL:PIF5OE.MIR156OE	-1.13889	-1.96973	-0.308048	0.0002805
																WL:PIF5OE.MIM156-EOD-FR:PIF5OE.MIM156	1	0.169159	1.83084	0.0037075
																EOD-FR:pifq.MIR156OE-EOD-FR:PIF5OE.MIM156	-5.77316e-15	-0.830841	0.830841	1
																WL:pifq.MIR156OE-EOD-FR:PIF5OE.MIM156	3.19444	2.3636	4.02529	0
																EOD-FR:pifq.MIM156-EOD-FR:PIF5OE.MIM156	-0.277778	-1.10862	0.553063	0.999505
																WL:pifq.MIM156-EOD-FR:PIF5OE.MIM156	1	0.169159	1.83084	0.0037075
																EOD-FR:pifq.MIR156OE-WL:PIF5OE.MIM156	-1	-1.83084	-0.169159	0.0037075
																WL:pifq.MIR156OE-WL:PIF5OE.MIM156	2.19444	1.3636	3.02529	0
																EOD-FR:pifq.MIM156-WL:PIF5OE.MIM156	-1.27778	-2.10862	-0.446937	1.5e-05
																WL:pifq.MIM156-WL:PIF5OE.MIM156	3.9968e-15	-0.830841	0.830841	1
																WL:pifq.MIR156OE-EOD-FR:pifq.MIR156OE	3.19444	2.3636	4.02529	0
																EOD-FR:pifq.MIM156-EOD-FR:pifq.MIR156OE	-0.277778	-1.10862	0.553063	0.999505
																WL:pifq.MIM156-EOD-FR:pifq.MIR156OE	1	0.169159	1.83084	0.0037075
																EOD-FR:pifq.MIM156-WL:pifq.MIR156OE	-3.47222	-4.30306	-2.64138	0
																WL:pifq.MIM156-WL:pifq.MIR156OE	-2.19444	-3.02529	-1.3636	0
																WL:pifq.MIM156-EOD-FR:pifq.MIM156	1.27778	0.446937	2.10862	1.5e-05

## Sheet: plant height
plant height
	Df	SS	MS	F value	Pr(>F)				Df	SS	MS	F value	Pr(>F)				Df	SS	MS	F value	Pr(>F)
TREATMENT	1	414	414.2	34.984	6.9e-09	***		TREATMENT	1	993	993.3	74.543	1.49e-15	***		TREATMENT	1	814	813.8	82.437	<2e-16	***
GENOTYPE	5	3917	783.5	66.17	<2e-16	***		GENOTYPE	2	4309	2154.4	161.677	<2e-16	***		GENOTYPE	8	18080	2260	228.923	<2e-16	***
TREATMENT:GENOTYPE	5	176	35.2	2.974	0.0119	*		TREATMENT:GENOTYPE	2	76	38	2.853	0.0599			TREATMENT:GENOTYPE	8	166	20.8	2.103	0.0336	*
Residuals	420	4973	11.8					Residuals	210	2798	13.3					Residuals	630	6220	9.9
Signif. codes: 0 ‘***’ 0.001 ‘**’ 0.01 ‘*’ 0.05 ‘.’ 0.1 ‘ ’ 1								Signif. codes: 0 ‘***’ 0.001 ‘**’ 0.01 ‘*’ 0.05 ‘.’ 0.1 ‘ ’ 1								Signif. codes: 0 ‘***’ 0.001 ‘**’ 0.01 ‘*’ 0.05 ‘.’ 0.1 ‘ ’ 1
Tukey multiple comparisons of means								Tukey multiple comparisons of means								Tukey multiple comparisons of means
95% family-wise confidence level								95% family-wise confidence level								95% family-wise confidence level
TREATMENT								TREATMENT								TREATMENT
	diff	lwr	upr	p					diff	lwr	upr	p					diff	lwr	upr	p
WL-EOD-FR	-1.95843	-2.60927	-1.30759	0				WL-EOD-FR	-4.28889	-5.26815	-3.30963	0				WL-EOD-FR	-2.24136	-2.72613	-1.75659	0
GENOTYPE								GENOTYPE								GENOTYPE
	diff	lwr	upr	p					diff	lwr	upr	p					diff	lwr	upr	p
PIF1.OE-Col.0	-2.20417	-3.84605	-0.56228	0.0019353				MIR156.OE-Col.0	-10.4236	-11.8597	-8.98752	0				PIF5.OE-Col.0	6.62917	4.99919	8.25914	0
PIF3.OE-Col.0	4.37222	2.73034	6.01411	0				MIM156-Col.0	-2.33472	-3.77081	-0.898629	0.0004811				pifq-Col.0	-2.11389	-3.74386	-0.483916	0.0019819
PIF4.OE-Col.0	5.86389	4.222	7.50577	0				MIM156-MIR156.OE	8.08889	6.6528	9.52498	0				MIR156.OE-Col.0	-10.4167	-12.0466	-8.78669	0
PIF5.OE-Col.0	3.1875	1.54561	4.82939	7e-07												MIM156-Col.0	-4.25	-5.87997	-2.62003	0
pifq-Col.0	-1.39972	-3.04161	0.242164	0.144802				`TREATMENT:GENOTYPE`								PIF5OE.MIR156OE-Col.0	-10.4139	-12.0439	-8.78392	0
PIF3.OE-PIF1.OE	6.57639	4.9345	8.21828	0					diff	lwr	upr	p				PIF5OE.MIM156-Col.0	-4.02222	-5.65219	-2.39225	0
PIF4.OE-PIF1.OE	8.06806	6.42617	9.70994	0				WL:Col.0-EOD-FR:Col.0	-5.57778	-8.05249	-3.10307	0				pifq.MIR156OE-Col.0	-10.0347	-11.6647	-8.40475	0
PIF5.OE-PIF1.OE	5.39167	3.74978	7.03355	0				EOD-FR:MIR156.OE-EOD-FR:Col.0	-10.925	-13.3997	-8.45029	0				pifq.MIM156-Col.0	-3.47917	-5.10914	-1.84919	0
pifq-PIF1.OE	0.804444	-0.837442	2.44633	0.725438				WL:MIR156.OE-EOD-FR:Col.0	-15.5	-17.9747	-13.0253	0				pifq-PIF5.OE	-8.74306	-10.373	-7.11308	0
PIF4.OE-PIF3.OE	1.49167	-0.15022	3.13355	0.0992445				EOD-FR:MIM156-EOD-FR:Col.0	-3.76667	-6.24138	-1.29196	0.0002707				MIR156.OE-PIF5.OE	-17.0458	-18.6758	-15.4159	0
PIF5.OE-PIF3.OE	-1.18472	-2.82661	0.457164	0.307393				WL:MIM156-EOD-FR:Col.0	-6.48056	-8.95527	-4.00584	0				MIM156-PIF5.OE	-10.8792	-12.5091	-9.24919	0
pifq-PIF3.OE	-5.77194	-7.41383	-4.13006	0				EOD-FR:MIR156.OE-WL:Col.0	-5.34722	-7.82193	-2.87251	0				PIF5OE.MIR156OE-PIF5.OE	-17.0431	-18.673	-15.4131	0
PIF5.OE-PIF4.OE	-2.67639	-4.31827	-1.0345	6.03e-05				WL:MIR156.OE-WL:Col.0	-9.92222	-12.3969	-7.44751	0				PIF5OE.MIM156-PIF5.OE	-10.6514	-12.2814	-9.02142	0
pifq-PIF4.OE	-7.26361	-8.9055	-5.62172	0				EOD-FR:MIM156-WL:Col.0	1.81111	-0.6636	4.28582	0.288734				pifq.MIR156OE-PIF5.OE	-16.6639	-18.2939	-15.0339	0
pifq-PIF5.OE	-4.58722	-6.22911	-2.94534	0				WL:MIM156-WL:Col.0	-0.902778	-3.37749	1.57193	0.900519				pifq.MIM156-PIF5.OE	-10.1083	-11.7383	-8.47836	0
								WL:MIR156.OE-EOD-FR:MIR156.OE	-4.575	-7.04971	-2.10029	4e-06				MIR156.OE-pifq	-8.30278	-9.93275	-6.67281	0
`TREATMENT:GENOTYPE`								EOD-FR:MIM156-EOD-FR:MIR156.OE	7.15833	4.68362	9.63304	0				MIM156-pifq	-2.13611	-3.76608	-0.506138	0.00167
	diff	lwr	upr	p				WL:MIM156-EOD-FR:MIR156.OE	4.44444	1.96973	6.91916	8.2e-06				PIF5OE.MIR156OE-pifq	-8.3	-9.92997	-6.67003	0
WL:Col.0-EOD-FR:Col.0	-2.95556	-5.62119	-0.289921	0.015681				EOD-FR:MIM156-WL:MIR156.OE	11.7333	9.25862	14.208	0				PIF5OE.MIM156-pifq	-1.90833	-3.53831	-0.278361	0.0088076
EOD-FR:PIF1.OE-EOD-FR:Col.0	-3.34167	-6.0073	-0.676032	0.0026482				WL:MIM156-WL:MIR156.OE	9.01944	6.54473	11.4942	0				pifq.MIR156OE-pifq	-7.92083	-9.55081	-6.29086	0
WL:PIF1.OE-EOD-FR:Col.0	-4.02222	-6.68786	-1.35659	6.54e-05				WL:MIM156-EOD-FR:MIM156	-2.71389	-5.1886	-0.239177	0.0224398				pifq.MIM156-pifq	-1.36528	-2.99525	0.264695	0.185588
EOD-FR:PIF3.OE-EOD-FR:Col.0	4.28611	1.62048	6.95175	1.31e-05												MIM156-MIR156.OE	6.16667	4.53669	7.79664	0
WL:PIF3.OE-EOD-FR:Col.0	1.50278	-1.16286	4.16841	0.787364												PIF5OE.MIR156OE-MIR156.OE	0.00277778	-1.62719	1.63275	1
EOD-FR:PIF4.OE-EOD-FR:Col.0	5.25278	2.58714	7.91841	0												PIF5OE.MIM156-MIR156.OE	6.39444	4.76447	8.02442	0
WL:PIF4.OE-EOD-FR:Col.0	3.51944	0.85381	6.18508	0.0010758												pifq.MIR156OE-MIR156.OE	0.381944	-1.24803	2.01192	0.998367
EOD-FR:PIF5.OE-EOD-FR:Col.0	1.71667	-0.948968	4.3823	0.611147												pifq.MIM156-MIR156.OE	6.9375	5.30753	8.56747	0
WL:PIF5.OE-EOD-FR:Col.0	1.70278	-0.962857	4.36841	0.623469												PIF5OE.MIR156OE-MIM156	-6.16389	-7.79386	-4.53392	0
EOD-FR:pifq-EOD-FR:Col.0	-1.08556	-3.75119	1.58008	0.97358												PIF5OE.MIM156-MIM156	0.227778	-1.4022	1.85775	0.999966
WL:pifq-EOD-FR:Col.0	-4.66944	-7.33508	-2.00381	1.1e-06												pifq.MIR156OE-MIM156	-5.78472	-7.4147	-4.15475	0
EOD-FR:PIF1.OE-WL:Col.0	-0.386111	-3.05175	2.27952	0.999999												pifq.MIM156-MIM156	0.770833	-0.859139	2.40081	0.868239
WL:PIF1.OE-WL:Col.0	-1.06667	-3.7323	1.59897	0.976878												PIF5OE.MIM156-PIF5OE.MIR156OE	6.39167	4.76169	8.02164	0
EOD-FR:PIF3.OE-WL:Col.0	7.24167	4.57603	9.9073	0												pifq.MIR156OE-PIF5OE.MIR156OE	0.379167	-1.25081	2.00914	0.99845
WL:PIF3.OE-WL:Col.0	4.45833	1.7927	7.12397	4.4e-06												pifq.MIM156-PIF5OE.MIR156OE	6.93472	5.30475	8.5647	0
EOD-FR:PIF4.OE-WL:Col.0	8.20833	5.5427	10.874	0												pifq.MIR156OE-PIF5OE.MIM156	-6.0125	-7.64247	-4.38253	0
WL:PIF4.OE-WL:Col.0	6.475	3.80937	9.14063	0												pifq.MIM156-PIF5OE.MIM156	0.543056	-1.08692	2.17303	0.982147
EOD-FR:PIF5.OE-WL:Col.0	4.67222	2.00659	7.33786	1.1e-06												pifq.MIM156-pifq.MIR156OE	6.55556	4.92558	8.18553	0
WL:PIF5.OE-WL:Col.0	4.65833	1.9927	7.32397	1.2e-06
EOD-FR:pifq-WL:Col.0	1.87	-0.795634	4.53563	0.474193												`TREATMENT:GENOTYPE`
WL:pifq-WL:Col.0	-1.71389	-4.37952	0.951746	0.613616													diff	lwr	upr	p
WL:PIF1.OE-EOD-FR:PIF1.OE	-0.680556	-3.34619	1.98508	0.999537												WL:Col.0-EOD-FR:Col.0	-3.60278	-6.19732	-1.00823	0.0002085
EOD-FR:PIF3.OE-EOD-FR:PIF1.OE	7.62778	4.96214	10.2934	0												EOD-FR:PIF5.OE-EOD-FR:Col.0	5.68056	3.08601	8.2751	0
WL:PIF3.OE-EOD-FR:PIF1.OE	4.84444	2.17881	7.51008	3e-07												WL:PIF5.OE-EOD-FR:Col.0	3.975	1.38045	6.56955	1.67e-05
EOD-FR:PIF4.OE-EOD-FR:PIF1.OE	8.59444	5.92881	11.2601	0												EOD-FR:pifq-EOD-FR:Col.0	-2.53611	-5.13066	0.058436	0.0639323
WL:PIF4.OE-EOD-FR:PIF1.OE	6.86111	4.19548	9.52675	0												WL:pifq-EOD-FR:Col.0	-5.29444	-7.88899	-2.6999	0
EOD-FR:PIF5.OE-EOD-FR:PIF1.OE	5.05833	2.3927	7.72397	1e-07												EOD-FR:MIR156.OE-EOD-FR:Col.0	-11.0167	-13.6112	-8.42212	0
WL:PIF5.OE-EOD-FR:PIF1.OE	5.04444	2.37881	7.71008	1e-07												WL:MIR156.OE-EOD-FR:Col.0	-13.4194	-16.014	-10.8249	0
EOD-FR:pifq-EOD-FR:PIF1.OE	2.25611	-0.409523	4.92175	0.191678												EOD-FR:MIM156-EOD-FR:Col.0	-6.01111	-8.60566	-3.41656	0
WL:pifq-EOD-FR:PIF1.OE	-1.32778	-3.99341	1.33786	0.894405												WL:MIM156-EOD-FR:Col.0	-6.09167	-8.68621	-3.49712	0
EOD-FR:PIF3.OE-WL:PIF1.OE	8.30833	5.6427	10.974	0												EOD-FR:PIF5OE.MIR156OE-EOD-FR:Col.0	-10.7694	-13.364	-8.1749	0
WL:PIF3.OE-WL:PIF1.OE	5.525	2.85937	8.19063	0												WL:PIF5OE.MIR156OE-EOD-FR:Col.0	-13.6611	-16.2557	-11.0666	0
EOD-FR:PIF4.OE-WL:PIF1.OE	9.275	6.60937	11.9406	0												EOD-FR:PIF5OE.MIM156-EOD-FR:Col.0	-4.78611	-7.38066	-2.19156	0
WL:PIF4.OE-WL:PIF1.OE	7.54167	4.87603	10.2073	0												WL:PIF5OE.MIM156-EOD-FR:Col.0	-6.86111	-9.45566	-4.26656	0
EOD-FR:PIF5.OE-WL:PIF1.OE	5.73889	3.07325	8.40452	0												EOD-FR:pifq.MIR156OE-EOD-FR:Col.0	-10.2167	-12.8112	-7.62212	0
WL:PIF5.OE-WL:PIF1.OE	5.725	3.05937	8.39063	0												WL:pifq.MIR156OE-EOD-FR:Col.0	-13.4556	-16.0501	-10.861	0
EOD-FR:pifq-WL:PIF1.OE	2.93667	0.271032	5.6023	0.0169932												EOD-FR:pifq.MIM156-EOD-FR:Col.0	-4.57222	-7.16677	-1.97768	2e-07
WL:pifq-WL:PIF1.OE	-0.647222	-3.31286	2.01841	0.999714												WL:pifq.MIM156-EOD-FR:Col.0	-5.98889	-8.58344	-3.39434	0
WL:PIF3.OE-EOD-FR:PIF3.OE	-2.78333	-5.44897	-0.117699	0.0318392												EOD-FR:PIF5.OE-WL:Col.0	9.28333	6.68879	11.8779	0
EOD-FR:PIF4.OE-EOD-FR:PIF3.OE	0.966667	-1.69897	3.6323	0.989399												WL:PIF5.OE-WL:Col.0	7.57778	4.98323	10.1723	0
WL:PIF4.OE-EOD-FR:PIF3.OE	-0.766667	-3.4323	1.89897	0.99859												EOD-FR:pifq-WL:Col.0	1.06667	-1.52788	3.66121	0.993908
EOD-FR:PIF5.OE-EOD-FR:PIF3.OE	-2.56944	-5.23508	0.09619	0.0708215												WL:pifq-WL:Col.0	-1.69167	-4.28621	0.90288	0.694568
WL:PIF5.OE-EOD-FR:PIF3.OE	-2.58333	-5.24897	0.0823011	0.067429												EOD-FR:MIR156.OE-WL:Col.0	-7.41389	-10.0084	-4.81934	0
EOD-FR:pifq-EOD-FR:PIF3.OE	-5.37167	-8.0373	-2.70603	0												WL:MIR156.OE-WL:Col.0	-9.81667	-12.4112	-7.22212	0
WL:pifq-EOD-FR:PIF3.OE	-8.95556	-11.6212	-6.28992	0												EOD-FR:MIM156-WL:Col.0	-2.40833	-5.00288	0.186214	0.105926
EOD-FR:PIF4.OE-WL:PIF3.OE	3.75	1.08437	6.41563	0.0003115												WL:MIM156-WL:Col.0	-2.48889	-5.08344	0.105658	0.0774569
WL:PIF4.OE-WL:PIF3.OE	2.01667	-0.648968	4.6823	0.351346												EOD-FR:PIF5OE.MIR156OE-WL:Col.0	-7.16667	-9.76121	-4.57212	0
EOD-FR:PIF5.OE-WL:PIF3.OE	0.213889	-2.45175	2.87952	1												WL:PIF5OE.MIR156OE-WL:Col.0	-10.0583	-12.6529	-7.46379	0
WL:PIF5.OE-WL:PIF3.OE	0.2	-2.46563	2.86563	1												EOD-FR:PIF5OE.MIM156-WL:Col.0	-1.18333	-3.77788	1.41121	0.981548
EOD-FR:pifq-WL:PIF3.OE	-2.58833	-5.25397	0.0773011	0.0662414												WL:PIF5OE.MIM156-WL:Col.0	-3.25833	-5.85288	-0.663786	0.0017217
WL:pifq-WL:PIF3.OE	-6.17222	-8.83786	-3.50659	0												EOD-FR:pifq.MIR156OE-WL:Col.0	-6.61389	-9.20844	-4.01934	0
WL:PIF4.OE-EOD-FR:PIF4.OE	-1.73333	-4.39897	0.932301	0.596287												WL:pifq.MIR156OE-WL:Col.0	-9.85278	-12.4473	-7.25823	0
EOD-FR:PIF5.OE-EOD-FR:PIF4.OE	-3.53611	-6.20175	-0.870477	0.0009862												EOD-FR:pifq.MIM156-WL:Col.0	-0.969444	-3.56399	1.6251	0.998001
WL:PIF5.OE-EOD-FR:PIF4.OE	-3.55	-6.21563	-0.884366	0.000917												WL:pifq.MIM156-WL:Col.0	-2.38611	-4.98066	0.208436	0.115103
EOD-FR:pifq-EOD-FR:PIF4.OE	-6.33833	-9.00397	-3.6727	0												WL:PIF5.OE-EOD-FR:PIF5.OE	-1.70556	-4.3001	0.888992	0.680951
WL:pifq-EOD-FR:PIF4.OE	-9.92222	-12.5879	-7.25659	0												EOD-FR:pifq-EOD-FR:PIF5.OE	-8.21667	-10.8112	-5.62212	0
EOD-FR:PIF5.OE-WL:PIF4.OE	-1.80278	-4.46841	0.862857	0.533999												WL:pifq-EOD-FR:PIF5.OE	-10.975	-13.5695	-8.38045	0
WL:PIF5.OE-WL:PIF4.OE	-1.81667	-4.4823	0.848968	0.521557												EOD-FR:MIR156.OE-EOD-FR:PIF5.OE	-16.6972	-19.2918	-14.1027	0
EOD-FR:pifq-WL:PIF4.OE	-4.605	-7.27063	-1.93937	1.7e-06												WL:MIR156.OE-EOD-FR:PIF5.OE	-19.1	-21.6945	-16.5055	0
WL:pifq-WL:PIF4.OE	-8.18889	-10.8545	-5.52325	0												EOD-FR:MIM156-EOD-FR:PIF5.OE	-11.6917	-14.2862	-9.09712	0
WL:PIF5.OE-EOD-FR:PIF5.OE	-0.0138889	-2.67952	2.65175	1												WL:MIM156-EOD-FR:PIF5.OE	-11.7722	-14.3668	-9.17768	0
EOD-FR:pifq-EOD-FR:PIF5.OE	-2.80222	-5.46786	-0.136588	0.0295401												EOD-FR:PIF5OE.MIR156OE-EOD-FR:PIF5.OE	-16.45	-19.0445	-13.8555	0
WL:pifq-EOD-FR:PIF5.OE	-6.38611	-9.05175	-3.72048	0												WL:PIF5OE.MIR156OE-EOD-FR:PIF5.OE	-19.3417	-21.9362	-16.7471	0
EOD-FR:pifq-WL:PIF5.OE	-2.78833	-5.45397	-0.122699	0.0312159												EOD-FR:PIF5OE.MIM156-EOD-FR:PIF5.OE	-10.4667	-13.0612	-7.87212	0
WL:pifq-WL:PIF5.OE	-6.37222	-9.03786	-3.70659	0												WL:PIF5OE.MIM156-EOD-FR:PIF5.OE	-12.5417	-15.1362	-9.94712	0
WL:pifq-EOD-FR:pifq	-3.58389	-6.24952	-0.918254	0.0007669												EOD-FR:pifq.MIR156OE-EOD-FR:PIF5.OE	-15.8972	-18.4918	-13.3027	0
																WL:pifq.MIR156OE-EOD-FR:PIF5.OE	-19.1361	-21.7307	-16.5416	0
																EOD-FR:pifq.MIM156-EOD-FR:PIF5.OE	-10.2528	-12.8473	-7.65823	0
																WL:pifq.MIM156-EOD-FR:PIF5.OE	-11.6694	-14.264	-9.0749	0
																EOD-FR:pifq-WL:PIF5.OE	-6.51111	-9.10566	-3.91656	0
																WL:pifq-WL:PIF5.OE	-9.26944	-11.864	-6.6749	0
																EOD-FR:MIR156.OE-WL:PIF5.OE	-14.9917	-17.5862	-12.3971	0
																WL:MIR156.OE-WL:PIF5.OE	-17.3944	-19.989	-14.7999	0
																EOD-FR:MIM156-WL:PIF5.OE	-9.98611	-12.5807	-7.39156	0
																WL:MIM156-WL:PIF5.OE	-10.0667	-12.6612	-7.47212	0
																EOD-FR:PIF5OE.MIR156OE-WL:PIF5.OE	-14.7444	-17.339	-12.1499	0
																WL:PIF5OE.MIR156OE-WL:PIF5.OE	-17.6361	-20.2307	-15.0416	0
																EOD-FR:PIF5OE.MIM156-WL:PIF5.OE	-8.76111	-11.3557	-6.16656	0
																WL:PIF5OE.MIM156-WL:PIF5.OE	-10.8361	-13.4307	-8.24156	0
																EOD-FR:pifq.MIR156OE-WL:PIF5.OE	-14.1917	-16.7862	-11.5971	0
																WL:pifq.MIR156OE-WL:PIF5.OE	-17.4306	-20.0251	-14.836	0
																EOD-FR:pifq.MIM156-WL:PIF5.OE	-8.54722	-11.1418	-5.95268	0
																WL:pifq.MIM156-WL:PIF5.OE	-9.96389	-12.5584	-7.36934	0
																WL:pifq-EOD-FR:pifq	-2.75833	-5.35288	-0.163786	0.0239514
																EOD-FR:MIR156.OE-EOD-FR:pifq	-8.48056	-11.0751	-5.88601	0
																WL:MIR156.OE-EOD-FR:pifq	-10.8833	-13.4779	-8.28879	0
																EOD-FR:MIM156-EOD-FR:pifq	-3.475	-6.06955	-0.880453	0.0004684
																WL:MIM156-EOD-FR:pifq	-3.55556	-6.1501	-0.961008	0.0002822
																EOD-FR:PIF5OE.MIR156OE-EOD-FR:pifq	-8.23333	-10.8279	-5.63879	0
																WL:PIF5OE.MIR156OE-EOD-FR:pifq	-11.125	-13.7195	-8.53045	0
																EOD-FR:PIF5OE.MIM156-EOD-FR:pifq	-2.25	-4.84455	0.344547	0.185439
																WL:PIF5OE.MIM156-EOD-FR:pifq	-4.325	-6.91955	-1.73045	1.3e-06
																EOD-FR:pifq.MIR156OE-EOD-FR:pifq	-7.68056	-10.2751	-5.08601	0
																WL:pifq.MIR156OE-EOD-FR:pifq	-10.9194	-13.514	-8.3249	0
																EOD-FR:pifq.MIM156-EOD-FR:pifq	-2.03611	-4.63066	0.558436	0.348695
																WL:pifq.MIM156-EOD-FR:pifq	-3.45278	-6.04732	-0.858231	0.0005375
																EOD-FR:MIR156.OE-WL:pifq	-5.72222	-8.31677	-3.12768	0
																WL:MIR156.OE-WL:pifq	-8.125	-10.7195	-5.53045	0
																EOD-FR:MIM156-WL:pifq	-0.716667	-3.31121	1.87788	0.999963
																WL:MIM156-WL:pifq	-0.797222	-3.39177	1.79732	0.999838
																EOD-FR:PIF5OE.MIR156OE-WL:pifq	-5.475	-8.06955	-2.88045	0
																WL:PIF5OE.MIR156OE-WL:pifq	-8.36667	-10.9612	-5.77212	0
																EOD-FR:PIF5OE.MIM156-WL:pifq	0.508333	-2.08621	3.10288	1
																WL:PIF5OE.MIM156-WL:pifq	-1.56667	-4.16121	1.02788	0.806479
																EOD-FR:pifq.MIR156OE-WL:pifq	-4.92222	-7.51677	-2.32768	0
																WL:pifq.MIR156OE-WL:pifq	-8.16111	-10.7557	-5.56656	0
																EOD-FR:pifq.MIM156-WL:pifq	0.722222	-1.87232	3.31677	0.999959
																WL:pifq.MIM156-WL:pifq	-0.694444	-3.28899	1.9001	0.999976
																WL:MIR156.OE-EOD-FR:MIR156.OE	-2.40278	-4.99732	0.191769	0.108163
																EOD-FR:MIM156-EOD-FR:MIR156.OE	5.00556	2.41101	7.6001	0
																WL:MIM156-EOD-FR:MIR156.OE	4.925	2.33045	7.51955	0
																EOD-FR:PIF5OE.MIR156OE-EOD-FR:MIR156.OE	0.247222	-2.34732	2.84177	1
																WL:PIF5OE.MIR156OE-EOD-FR:MIR156.OE	-2.64444	-5.23899	-0.0498974	0.0402464
																EOD-FR:PIF5OE.MIM156-EOD-FR:MIR156.OE	6.23056	3.63601	8.8251	0
																WL:PIF5OE.MIM156-EOD-FR:MIR156.OE	4.15556	1.56101	6.7501	4.5e-06
																EOD-FR:pifq.MIR156OE-EOD-FR:MIR156.OE	0.8	-1.79455	3.39455	0.999831
																WL:pifq.MIR156OE-EOD-FR:MIR156.OE	-2.43889	-5.03344	0.155658	0.0942706
																EOD-FR:pifq.MIM156-EOD-FR:MIR156.OE	6.44444	3.8499	9.03899	0
																WL:pifq.MIM156-EOD-FR:MIR156.OE	5.02778	2.43323	7.62232	0
																EOD-FR:MIM156-WL:MIR156.OE	7.40833	4.81379	10.0029	0
																WL:MIM156-WL:MIR156.OE	7.32778	4.73323	9.92232	0
																EOD-FR:PIF5OE.MIR156OE-WL:MIR156.OE	2.65	0.0554529	5.24455	0.0392701
																WL:PIF5OE.MIR156OE-WL:MIR156.OE	-0.241667	-2.83621	2.35288	1
																EOD-FR:PIF5OE.MIM156-WL:MIR156.OE	8.63333	6.03879	11.2279	0
																WL:PIF5OE.MIM156-WL:MIR156.OE	6.55833	3.96379	9.15288	0
																EOD-FR:pifq.MIR156OE-WL:MIR156.OE	3.20278	0.608231	5.79732	0.0023685
																WL:pifq.MIR156OE-WL:MIR156.OE	-0.0361111	-2.63066	2.55844	1
																EOD-FR:pifq.MIM156-WL:MIR156.OE	8.84722	6.25268	11.4418	0
																WL:pifq.MIM156-WL:MIR156.OE	7.43056	4.83601	10.0251	0
																WL:MIM156-EOD-FR:MIM156	-0.0805556	-2.6751	2.51399	1
																EOD-FR:PIF5OE.MIR156OE-EOD-FR:MIM156	-4.75833	-7.35288	-2.16379	0
																WL:PIF5OE.MIR156OE-EOD-FR:MIM156	-7.65	-10.2445	-5.05545	0
																EOD-FR:PIF5OE.MIM156-EOD-FR:MIM156	1.225	-1.36955	3.81955	0.973992
																WL:PIF5OE.MIM156-EOD-FR:MIM156	-0.85	-3.44455	1.74455	0.99962
																EOD-FR:pifq.MIR156OE-EOD-FR:MIM156	-4.20556	-6.8001	-1.61101	3.1e-06
																WL:pifq.MIR156OE-EOD-FR:MIM156	-7.44444	-10.039	-4.8499	0
																EOD-FR:pifq.MIM156-EOD-FR:MIM156	1.43889	-1.15566	4.03344	0.894132
																WL:pifq.MIM156-EOD-FR:MIM156	0.0222222	-2.57232	2.61677	1
																EOD-FR:PIF5OE.MIR156OE-WL:MIM156	-4.67778	-7.27232	-2.08323	1e-07
																WL:PIF5OE.MIR156OE-WL:MIM156	-7.56944	-10.164	-4.9749	0
																EOD-FR:PIF5OE.MIM156-WL:MIM156	1.30556	-1.28899	3.9001	0.952862
																WL:PIF5OE.MIM156-WL:MIM156	-0.769444	-3.36399	1.8251	0.9999
																EOD-FR:pifq.MIR156OE-WL:MIM156	-4.125	-6.71955	-1.53045	5.7e-06
																WL:pifq.MIR156OE-WL:MIM156	-7.36389	-9.95844	-4.76934	0
																EOD-FR:pifq.MIM156-WL:MIM156	1.51944	-1.0751	4.11399	0.842405
																WL:pifq.MIM156-WL:MIM156	0.102778	-2.49177	2.69732	1
																WL:PIF5OE.MIR156OE-EOD-FR:PIF5OE.MIR156OE	-2.89167	-5.48621	-0.29712	0.0125337
																EOD-FR:PIF5OE.MIM156-EOD-FR:PIF5OE.MIR156OE	5.98333	3.38879	8.57788	0
																WL:PIF5OE.MIM156-EOD-FR:PIF5OE.MIR156OE	3.90833	1.31379	6.50288	2.68e-05
																EOD-FR:pifq.MIR156OE-EOD-FR:PIF5OE.MIR156OE	0.552778	-2.04177	3.14732	0.999999
																WL:pifq.MIR156OE-EOD-FR:PIF5OE.MIR156OE	-2.68611	-5.28066	-0.091564	0.0334119
																EOD-FR:pifq.MIM156-EOD-FR:PIF5OE.MIR156OE	6.19722	3.60268	8.79177	0
																WL:pifq.MIM156-EOD-FR:PIF5OE.MIR156OE	4.78056	2.18601	7.3751	0
																EOD-FR:PIF5OE.MIM156-WL:PIF5OE.MIR156OE	8.875	6.28045	11.4695	0
																WL:PIF5OE.MIM156-WL:PIF5OE.MIR156OE	6.8	4.20545	9.39455	0
																EOD-FR:pifq.MIR156OE-WL:PIF5OE.MIR156OE	3.44444	0.849897	6.03899	0.0005658
																WL:pifq.MIR156OE-WL:PIF5OE.MIR156OE	0.205556	-2.38899	2.8001	1
																EOD-FR:pifq.MIM156-WL:PIF5OE.MIR156OE	9.08889	6.49434	11.6834	0
																WL:pifq.MIM156-WL:PIF5OE.MIR156OE	7.67222	5.07768	10.2668	0
																WL:PIF5OE.MIM156-EOD-FR:PIF5OE.MIM156	-2.075	-4.66955	0.519547	0.314378
																EOD-FR:pifq.MIR156OE-EOD-FR:PIF5OE.MIM156	-5.43056	-8.0251	-2.83601	0
																WL:pifq.MIR156OE-EOD-FR:PIF5OE.MIM156	-8.66944	-11.264	-6.0749	0
																EOD-FR:pifq.MIM156-EOD-FR:PIF5OE.MIM156	0.213889	-2.38066	2.80844	1
																WL:pifq.MIM156-EOD-FR:PIF5OE.MIM156	-1.20278	-3.79732	1.39177	0.978273
																EOD-FR:pifq.MIR156OE-WL:PIF5OE.MIM156	-3.35556	-5.9501	-0.761008	0.0009708
																WL:pifq.MIR156OE-WL:PIF5OE.MIM156	-6.59444	-9.18899	-3.9999	0
																EOD-FR:pifq.MIM156-WL:PIF5OE.MIM156	2.28889	-0.305658	4.88344	0.162747
																WL:pifq.MIM156-WL:PIF5OE.MIM156	0.872222	-1.72232	3.46677	0.999468
																WL:pifq.MIR156OE-EOD-FR:pifq.MIR156OE	-3.23889	-5.83344	-0.644342	0.0019264
																EOD-FR:pifq.MIM156-EOD-FR:pifq.MIR156OE	5.64444	3.0499	8.23899	0
																WL:pifq.MIM156-EOD-FR:pifq.MIR156OE	4.22778	1.63323	6.82232	2.6e-06
																EOD-FR:pifq.MIM156-WL:pifq.MIR156OE	8.88333	6.28879	11.4779	0
																WL:pifq.MIM156-WL:pifq.MIR156OE	7.46667	4.87212	10.0612	0
																WL:pifq.MIM156-EOD-FR:pifq.MIM156	-1.41667	-4.01121	1.17788	0.906209
